# Supplementary material for: KeyPathwayMiner 4.0: condition-specific pathway analysis by combining multiple omics studies and networks with Cytoscape
Source: BMC Syst Biol. 2014 Aug 19;8:99. doi: 10.1186/s12918-014-0099-x (PMC4236746; doi:10.1186/s12918-014-0099-x)
Supplement: Additional file 2: — Cytoscape network to be used with the step-by-step instructions. [file s12918-014-0099-x-S2.zip]

Archive with 1 entries (1 files):
- 1263088887130320_add2.sif
