# Supplementary material for: KeyPathwayMiner 4.0: condition-specific pathway analysis by combining multiple omics studies and networks with Cytoscape
Source: BMC Syst Biol. 2014 Aug 19;8:99. doi: 10.1186/s12918-014-0099-x (PMC4236746; doi:10.1186/s12918-014-0099-x)
Supplement: Additional file 2: — Cytoscape network to be used with the step-by-step instructions. [file s12918-014-0099-x-S2.zip › 1263088887130320_add2.sif]

EIF2AK1	pp	EIF2S1
NCF1	pp	PRKCD
HDAC5	pp	PRKCD
G6PD	pp	PRKCD
HNRNPK	pp	PRKCD
LIMK2	pp	PRKCD
MUC1	pp	PRKCD
DAP3	pp	PRKCD
NR2F6	pp	PRKCD
ENOX2	pp	PRKCD
PRKCD	pp	TNNI3
BEST1	pp	PRKCD
PRKCD	pp	RPS6KB2
IRS1	pp	PRKCD
IL6ST	pp	PRKCD
PRKCD	pp	RPS3
PRKCD	pp	PRKD1
PLD2	pp	PRKCD
BAG3	pp	PRKCD
ITGB2	pp	PRKCD
PRKCD	pp	TRPV4
LCP1	pp	PRKCD
CHAT	pp	PRKCD
KRT8	pp	PRKCD
PRKCD	pp	SHC1
ELAVL1	pp	PRKCD
PRKCD	pp	RPS6
PRKCD	pp	STAT1
GSK3A	pp	PRKCD
CXCR4	pp	PRKCD
PPP1R14B	pp	PRKCD
PRKCD	pp	TBL1XR1
DAB2	pp	PRKCD
GSK3B	pp	PRKCD
PRKCD	pp	STAT3
PRKCD	pp	PTPN22
DNM1L	pp	PRKCD
EP300	pp	PRKCD
PRKCD	pp	SMPD1
FLI1	pp	PRKCD
MET	pp	PRKCD
HIST1H3A	pp	PRKCD
CYBA	pp	PRKCD
PRKCD	pp	TP53
PA2G4	pp	PRKCD
ADAM17	pp	PRKCD
HVCN1	pp	PRKCD
PRKCD	pp	TP73
C5AR1	pp	PRKCD
PLSCR3	pp	PRKCD
PRKCD	pp	SRC
CHN2	pp	PRKCD
PEBP1	pp	PRKCD
PRKCD	pp	RASGRP3
PPP1R14A	pp	PRKCD
CDKN1A	pp	PIM2
CAMK2A	pp	HRH1
CAMK2A	pp	SMAD2
CAMK2A	pp	ETS2
CAMK2A	pp	ITPKA
CAMK2A	pp	NCOR2
CAMK2A	pp	FBXO43
CAMK2A	pp	RRAD
CAMK2A	pp	ITGB1
CAMK2A	pp	TH
CAMK2A	pp	RCHY1
CAMK2A	pp	SLN
CAMK2A	pp	CHAT
CAMK2A	pp	ETS1
CAMK2A	pp	SPR
CAMK2A	pp	OPRM1
CAMK2A	pp	CDKN1B
CAMK2A	pp	SRF
CAMK2A	pp	CARD11
CAMK2A	pp	RYR2
CAMK2A	pp	VIM
CAMK2A	pp	PLCB3
CAMK2A	pp	ITGB1BP1
CAMK2A	pp	FLNA
CAMK2A	pp	CD44
CAMK2A	pp	PPP1R14A
CAMK2A	pp	ESPL1
CAMK2A	pp	GFPT1
CAMK2A	pp	GRIN2B
CAMK2A	pp	GRIA1
ALOX5	pp	CAMK2A
CAMK2A	pp	GLO1
CAMK2A	pp	SNCA
CAMK2A	pp	MAPT
CAMK2A	pp	CLCN3
CAMK2A	pp	HSF1
CAMK2A	pp	PLN
CSNK2A1	pp	DDX58
CSNK2A1	pp	DDIT3
CSNK2A1	pp	MME
CSNK2A1	pp	PTEN
CSNK2A1	pp	RPS6KA5
CSNK2A1	pp	PPP1R2
CAV2	pp	CSNK2A1
CSNK2A1	pp	SPTBN1
CSNK2A1	pp	FAF1
CSNK2A1	pp	MYH10
CDC27	pp	CSNK2A1
CSNK2A1	pp	TARDBP
CSNK2A1	pp	L1CAM
CSNK2A1	pp	XRCC1
CBX1	pp	CSNK2A1
CSNK2A1	pp	ESR1
CSNK2A1	pp	VTN
CSNK2A1	pp	RNPS1
CSNK2A1	pp	CTNNA1
CSNK2A1	pp	NCOR2
CSNK2A1	pp	YY1
CSNK2A1	pp	WAS
CSNK2A1	pp	STAT1
CSNK2A1	pp	EIF5
CSNK2A1	pp	SLITRK1
CSNK2A1	pp	HMGN1
CSNK2A1	pp	PACS1
CSNK2A1	pp	PLD1
CSNK2A1	pp	MAPK9
CSNK2A1	pp	JUN
CSNK2A1	pp	NCF1
ATF1	pp	CSNK2A1
CSNK2A1	pp	TLE1
CDH1	pp	CSNK2A1
CSNK2A1	pp	WASF2
AIP	pp	CSNK2A1
CASQ2	pp	CSNK2A1
CSNK2A1	pp	NCAPH
CSNK2A1	pp	HOXB7
CSNK2A1	pp	GMFB
CSNK2A1	pp	SLC3A2
CSNK2A1	pp	FMR1
CSNK2A1	pp	MDC1
CSNK2A1	pp	RRAD
CD5	pp	CSNK2A1
APOE	pp	CSNK2A1
CSNK2A1	pp	PDCL
CSNK2A1	pp	SSRP1
CSNK2A1	pp	HHEX
CSNK2A1	pp	IL16
CSNK2A1	pp	DAXX
CSNK2A1	pp	SLC9A5
CSNK2A1	pp	PSEN2
CSNK2A1	pp	SHOX
CSNK2A1	pp	IP6K2
CSNK2A1	pp	NFKBIA
ARRB2	pp	CSNK2A1
CSNK2A1	pp	TOP1
CSNK2A1	pp	SRPK1
CSNK2A1	pp	PIAS1
CSNK2A1	pp	MYH2
CSNK2A1	pp	SIRT1
CSNK2A1	pp	SAT1
CSNK2A1	pp	TOP2A
CSNK2A1	pp	IGFBP3
CSNK2A1	pp	SMC3
CSNK2A1	pp	SSB
CSNK2A1	pp	MYB
BIK	pp	CSNK2A1
CSNK2A1	pp	CSNK2B
CREB1	pp	CSNK2A1
CSNK2A1	pp	CTDP1
CSNK2A1	pp	TELO2
CSNK2A1	pp	RRN3
ATXN3	pp	CSNK2A1
CSNK2A1	pp	MDM2
CSNK2A1	pp	STARD10
CSNK2A1	pp	TERF1
CSNK2A1	pp	NPHP1
CSNK2A1	pp	MYL12B
AKT1	pp	CSNK2A1
ACE	pp	CSNK2A1
CSNK2A1	pp	MCM2
CDC34	pp	CSNK2A1
BCAM	pp	CSNK2A1
ABCF1	pp	CSNK2A1
CSNK2A1	pp	HSP90AA1
CARD9	pp	CSNK2A1
BRCA1	pp	CSNK2A1
CCNH	pp	CSNK2A1
CSNK2A1	pp	SRF
CSNK2A1	pp	RELA
ANP32A	pp	CSNK2A1
CSNK2A1	pp	GADD45GIP1
CSNK2A1	pp	IGF2R
CSNK2A1	pp	ERCC3
CSNK2A1	pp	IFI16
CSNK2A1	pp	PDIA6
C1R	pp	CSNK2A1
CSNK2A1	pp	LEF1
CLIP1	pp	CSNK2A1
CSNK2A1	pp	EIF2S2
CSNK2A1	pp	UBE2R2
CSNK2A1	pp	TP53
CSNK2A1	pp	EEF1D
AMPH	pp	CSNK2A1
ABCC1	pp	CSNK2A1
CFTR	pp	CSNK2A1
ABCA1	pp	CSNK2A1
CSNK2A1	pp	FURIN
CSNK2A1	pp	MYC
CSNK2A1	pp	RNF7
CSNK2A1	pp	TFPI
CSNK2A1	pp	TWIST1
CSNK2A1	pp	MYH9
CSNK2A1	pp	STX1A
CSNK2A1	pp	RAD9A
CSNK2A1	pp	HES6
CDKN1B	pp	CSNK2A1
CORO1C	pp	CSNK2A1
ANP32B	pp	CSNK2A1
CSNK2A1	pp	VHL
CSNK2A1	pp	PIP4K2A
CSNK2A1	pp	MYBL1
CSNK2A1	pp	EXOSC9
CSNK2A1	pp	MAZ
CSNK2A1	pp	MEF2A
CALM1	pp	CSNK2A1
CSNK2A1	pp	RAD51
CSNK2A1	pp	PAX3
CSNK2A1	pp	HCLS1
CSNK2A1	pp	NFKBIB
CSNK2A1	pp	TNFAIP1
CSNK2A1	pp	GGA1
CSNK2A1	pp	XRCC4
CSNK2A1	pp	HDAC3
CDC37	pp	CSNK2A1
CSNK2A1	pp	SEPT2
CDC25B	pp	CSNK2A1
COL17A1	pp	CSNK2A1
CSNK2A1	pp	MAX
CSNK2A1	pp	HSP90AB1
CSNK2A1	pp	NCOA2
CSNK2A1	pp	PML
CSNK2A1	pp	HDAC2
CSNK2A1	pp	SLBP
CASP2	pp	CSNK2A1
CSNK2A1	pp	SNAI1
CSNK2A1	pp	MYF5
CSNK2A1	pp	SERPINF1
CSNK2A1	pp	MYCN
CSNK2A1	pp	PIN4
CSNK2A1	pp	EIF4EBP1
CSNK2A1	pp	RANGAP1
ARNT	pp	CSNK2A1
CSNK2A1	pp	TYMS
CSNK2A1	pp	PRPF3
CSNK2A1	pp	STC2
CSNK2A1	pp	RAD1
CSNK2A1	pp	KIR3DL1
CSNK2A1	pp	FGA
BIRC5	pp	CSNK2A1
CSNK2A1	pp	GPI
CSNK2A1	pp	MRE11A
CSNK2A1	pp	TSPY1
CSNK2A1	pp	PKD2
CDC25C	pp	CSNK2A1
CSNK2A1	pp	HDAC1
CSNK2A1	pp	PTGES3
CSNK2A1	pp	HNRNPA1
CAPZA1	pp	CSNK2A1
CSNK2A1	pp	HNRNPC
CSNK2A1	pp	VDR
CSNK2A1	pp	WEE1
CDK1	pp	CSNK2A1
CSNK2A1	pp	FOSB
CSNK2A1	pp	PGR
CSNK2A1	pp	SNCA
CSNK2A1	pp	PDCD5
CSNK2A1	pp	F5
CSNK2A1	pp	LIG1
CSNK2A1	pp	MYBL2
CSNK2A1	pp	RPS6KA4
CSNK2A1	pp	TFAP2A
CSNK2A1	pp	RGS19
CSNK2A1	pp	NR1H3
CSNK2A1	pp	PIK3R1
CSNK2A1	pp	GMNN
AURKA	pp	CRMP1
AURKA	pp	FAF1
ARPC1B	pp	AURKA
AURKA	pp	DCTN1
AURKA	pp	BRCA1
AURKA	pp	MYBBP1A
AURKA	pp	GSK3B
AURKA	pp	PHLDA1
AURKA	pp	CETN2
AURKA	pp	PARD3
AURKA	pp	PLK1
AURKA	pp	DLGAP5
AURKA	pp	FADD
AURKA	pp	LATS2
AURKA	pp	MBD3
AURKA	pp	HIST1H3A
AURKA	pp	MAP9
AURKA	pp	MAPRE3
AURKA	pp	TP53
AURKA	pp	PIN1
AURKA	pp	WWC1
AR	pp	AURKA
AURKA	pp	CENPA
AURKA	pp	RASSF1
AURKA	pp	MCM2
AURKA	pp	RALA
AURKA	pp	TACC3
AURKA	pp	CDC25B
GTF2F1	pp	RARG
LATS1	pp	YAP1
PDGFRA	pp	PDGFRB
PDGFRB	pp	PTK2
ABL2	pp	PDGFRB
PDGFRB	pp	THOC5
FYN	pp	PDGFRB
MUC1	pp	PDGFRB
PDGFRB	pp	SRC
CDK11B	pp	CDK7
CDK7	pp	MCM2
CDK2	pp	CDK7
CDK7	pp	ESR1
CDK6	pp	CDK7
CDK7	pp	TP53
CDK7	pp	POLR2A
CDK7	pp	RARA
CDK7	pp	E2F1
CDK4	pp	CDK7
CDK7	pp	SMAD1
CDK1	pp	CDK7
CDK7	pp	PCGF6
CDK7	pp	RARG
AR	pp	CDK7
CDK7	pp	NR5A1
RAB3IP	pp	STK38
PRKAA1	pp	PRKAB1
MAPT	pp	PRKAA1
HDAC5	pp	PRKAA1
GFPT1	pp	PRKAA1
NOS3	pp	PRKAA1
PRKAA1	pp	VASP
ACACA	pp	PRKAA1
PPP1R3C	pp	PRKAA1
PRKAA1	pp	RRN3
KLC2	pp	PRKAA1
KPNA2	pp	PRKAA1
EEF2K	pp	PRKAA1
PFKFB2	pp	PRKAA1
CFTR	pp	PRKAA1
CDKN1B	pp	PRKAA1
PRKAA1	pp	TP53
GBF1	pp	PRKAA1
PRKAA1	pp	RPTOR
PRKAA1	pp	SLC12A1
PPP2R5C	pp	PRKAA1
HNF4A	pp	PRKAA1
CSNK1E	pp	PRKAA1
PRKAA1	pp	ULK1
PRKAA1	pp	ZNF692
LIPE	pp	PRKAA1
EP300	pp	PRKAA1
PRKAA1	pp	TBC1D1
KLC1	pp	PRKAA1
PFKFB3	pp	PRKAA1
CTBP1	pp	PRKAA1
PRKAA1	pp	TNNI3
ACACB	pp	PRKAA1
CAMK4	pp	HDAC5
CAMK4	pp	CREB1
CAMK4	pp	HNRNPL
CAMK4	pp	PHB2
CAMK2A	pp	CAMK4
CAMK4	pp	RELA
CAMK4	pp	STMN1
PLD1	pp	PRKAA2
HDAC5	pp	PRKAA2
ACACA	pp	PRKAA2
CDC27	pp	PRKAA2
FOXO3	pp	PRKAA2
PPP1R12C	pp	PRKAA2
HAS2	pp	PRKAA2
BAIAP2	pp	PRKAA2
PAK2	pp	PRKAA2
IKBKB	pp	PRKAA2
NUAK1	pp	STK38L
RAB3IP	pp	STK38L
CSNK1E	pp	PER2
CSNK1E	pp	SNAI1
CSNK1E	pp	DVL2
CSNK1E	pp	LRP6
CDH1	pp	CSNK1E
APC	pp	CSNK1E
CSNK1E	pp	CTNNB1
CSNK1E	pp	EIF4EBP1
CAMK1	pp	HDAC5
CAMK1	pp	EIF4G3
CAMK1	pp	MYL9
CAMK1	pp	LIPE
CAMK1	pp	CAMK2A
CAMK1	pp	RPS19
CAMK1	pp	HDAC9
BCR/ABL	pp	RAD51
BCR	pp	BCR/ABL
BCR/ABL	pp	GRB2
BCR/ABL	pp	RAD52
BCR/ABL	pp	CRKL
CDKN1B	pp	YES1
DPYSL2	pp	YES1
CDK4	pp	YES1
PELI1	pp	TBK1
SQSTM1	pp	TBK1
OPTN	pp	TBK1
IRF3	pp	TBK1
IRF7	pp	TBK1
AKT1	pp	TBK1
IRF5	pp	TBK1
RELA	pp	TBK1
TBK1	pp	TMEM173
HDAC5	pp	PRKD3
PRKD1	pp	PRKD3
GIT1	pp	PRKD3
MAPT	pp	PRKCB
ITGB2	pp	PRKCB
DAB2	pp	PRKCB
PPARA	pp	PRKCB
ATF2	pp	PRKCB
KIR3DL1	pp	PRKCB
PRKCB	pp	PTPN11
GSK3B	pp	PRKCB
PRKCB	pp	RPS6KB2
PRKCB	pp	TRPV6
C5AR1	pp	PRKCB
NCF1	pp	PRKCB
LMNB1	pp	PRKCB
PRKCB	pp	SYT6
PRKCB	pp	RAB11A
PRKCB	pp	TP73
CHAT	pp	PRKCB
FUS	pp	PRKCB
GHRL	pp	PRKCB
GSK3A	pp	PRKCB
SLC4A1	pp	SYK
SHC1	pp	SYK
FCGR2C	pp	SYK
PLCG1	pp	SYK
BLNK	pp	SYK
PLCG2	pp	SYK
HCLS1	pp	SYK
FCGR2A	pp	SYK
IKZF1	pp	SYK
LAT2	pp	SYK
STAT5A	pp	SYK
CBL	pp	SYK
SNCA	pp	SYK
DUSP3	pp	SYK
BTK	pp	SYK
GCSAM	pp	SYK
MAPT	pp	SYK
RHBG	pp	SYK
LCP2	pp	SYK
PIP5K1B	pp	SYK
SLC4A4	pp	STK39
SLC12A2	pp	STK39
SLC12A3	pp	STK39
IRAK1	pp	PELI1
IRAK1	pp	PELI2
IRAK1	pp	STAT3
CDKL5	pp	LRRC4C
EEF2K	pp	MAPK11
MAPK11	pp	RPTOR
E2F1	pp	MAPK11
EGFR	pp	MAPK11
MAPK11	pp	MAPKAPK5
CDC25B	pp	MAPK11
HNF4A	pp	MAPK11
GYS1	pp	MAPK11
MAPK11	pp	PRKCE
EWSR1	pp	MAPK11
CCND3	pp	MAPK11
MAPK11	pp	NR3C1
PINK1	pp	RHOT1
PARK2	pp	PINK1
BAD	pp	RAF1
MAP2K1	pp	RAF1
MYC	pp	RAF1
PPP1R12A	pp	RAF1
CDK11B	pp	EIF3F
CDC25B	pp	MAPKAPK2
HSPB1	pp	MAPKAPK2
LIMK1	pp	MAPKAPK2
CREB1	pp	MAPKAPK2
MAPKAPK2	pp	RCSD1
MAPKAPK2	pp	YWHAZ
EIF2C2	pp	MAPKAPK2
BAG2	pp	MAPKAPK2
MAPKAPK2	pp	MDM2
EEF2K	pp	MAPKAPK2
MAPKAPK2	pp	TH
KRT18	pp	MAPKAPK2
MAPKAPK2	pp	ZFP36L1
MAPKAPK2	pp	RTN4
MAPKAPK2	pp	PLK1
AKT1	pp	MAPKAPK2
ARPC5	pp	MAPKAPK2
MAPKAPK2	pp	TP53
MAPKAPK2	pp	PARN
MAPKAPK2	pp	SRF
LSP1	pp	MAPKAPK2
MAPKAPK2	pp	PIAS1
ALOX5	pp	MAPKAPK2
HSF1	pp	MAPKAPK2
BCL2L1	pp	MAPKAPK2
MAPKAPK2	pp	TSC2
CDC25C	pp	MAPKAPK2
KRT20	pp	MAPKAPK2
COL4A3BP	pp	CSNK1G2
PRKCQ	pp	RDX
BAD	pp	PRKCQ
EZR	pp	PRKCQ
IRS1	pp	PRKCQ
PRKCQ	pp	PTPN7
PRKCQ	pp	RASGRP1
CARD11	pp	PRKCQ
NR2F6	pp	PRKCQ
HIST1H3A	pp	PRKCQ
KRAS	pp	PRKCQ
MSN	pp	PRKCQ
PRKCQ	pp	WIPF1
PRKCQ	pp	RAPGEF2
CBLB	pp	PRKCQ
HABP4	pp	PRKCQ
PRKCQ	pp	STK39
ICAM3	pp	PRKCQ
PPP1R12A	pp	PRKCQ
PRKCQ	pp	RASGRP3
NGFR	pp	PRKACB
APC	pp	CSNK1G1
CSNK1G1	pp	LRP6
MAP2K5	pp	MAPK7
CHEK1	pp	CTR9
CHEK1	pp	LAMC1
CHEK1	pp	DDX19A
CHEK1	pp	HNRNPA2B1
CHEK1	pp	RPL19
CHEK1	pp	YBX1
BAZ1A	pp	CHEK1
BLM	pp	CHEK1
CHEK1	pp	E2F3
CHEK1	pp	TRIP12
CHEK1	pp	TLK1
CHEK1	pp	CLK3
CHEK1	pp	EPRS
CHEK1	pp	PRR5
CHEK1	pp	TP53
CHEK1	pp	TP73
CHEK1	pp	GTF3C1
CHEK1	pp	RBM26
CHEK1	pp	CSDA
CHEK1	pp	INF2
CHEK1	pp	TICRR
CDC25A	pp	CHEK1
CHEK1	pp	MKI67
CHEK1	pp	TFDP1
CHEK1	pp	FANCD2
CHEK1	pp	RALY
CHEK1	pp	TP53BP1
CHEK1	pp	ZNF638
CHEK1	pp	SCAF11
CHEK1	pp	SRRM2
CHD7	pp	CHEK1
CHEK1	pp	GOLGA4
ADD3	pp	CHEK1
CHEK1	pp	KIFC1
CHEK1	pp	SEPT7
CHEK1	pp	MATR3
CHEK1	pp	MCM5
CHEK1	pp	SPEN
CHEK1	pp	RIF1
AURKB	pp	CHEK1
CHEK1	pp	CWC25
CHEK1	pp	RBM14
CHEK1	pp	IDI1
CAAP1	pp	CHEK1
CHEK1	pp	PRRC2C
CHEK1	pp	PHF2
CHEK1	pp	SNCB
CHEK1	pp	HNRNPM
CHEK1	pp	MED1
CCDC6	pp	CHEK1
CHEK1	pp	YBX2
CHEK1	pp	WIZ
CHEK1	pp	ZC3HC1
CHEK1	pp	NUP153
CHEK1	pp	LATS2
CHEK1	pp	SLTM
CHEK1	pp	OGT
CHEK1	pp	NEK11
CHEK1	pp	MAPT
CHEK1	pp	SSBP1
CHEK1	pp	MDC1
CHEK1	pp	KPNA2
CHEK1	pp	POP4
ADD2	pp	CHEK1
CHEK1	pp	RAVER1
ADD1	pp	CHEK1
ANKRD12	pp	CHEK1
CHEK1	pp	ZNF395
CHEK1	pp	XRCC6
CHEK1	pp	STK4
CHEK1	pp	MYCBP2
BUD13	pp	CHEK1
CHEK1	pp	TBC1D4
CHEK1	pp	MAP2K2
CHEK1	pp	DDX24
CHEK1	pp	CTTN
CHEK1	pp	RBM42
CHEK1	pp	FEN1
CHEK1	pp	EBNA1BP2
CHEK1	pp	TRIM28
CHEK1	pp	RANBP2
CHEK1	pp	MYBBP1A
CHEK1	pp	SENP2
CAMSAP2	pp	CHEK1
CHEK1	pp	CHTOP
CDC25B	pp	CHEK1
CHEK1	pp	PRRC2B
CHEK1	pp	LMNA
CHEK1	pp	MDM4
CHEK1	pp	ZBTB11
CHEK1	pp	PHF8
CHEK1	pp	RACGAP1
CHEK1	pp	DDX19B
CHEK1	pp	TLK2
ARHGEF2	pp	CHEK1
CHEK1	pp	PPME1
CHEK1	pp	MAP4
CHEK1	pp	ING1
CHEK1	pp	PRPF3
CHEK1	pp	HDLBP
CHEK1	pp	PROSER2
CDK13	pp	CHEK1
CHEK1	pp	NHS
CHEK1	pp	RRP12
CHEK1	pp	CLSPN
CHEK1	pp	PPP2R5D
CHEK1	pp	DRG2
CHEK1	pp	PLRG1
CHEK1	pp	HIVEP1
C17orf85	pp	CHEK1
CHEK1	pp	FANCE
CHEK1	pp	FYTTD1
CDK1	pp	CHEK1
CHEK1	pp	POLDIP3
CHEK1	pp	RPL13
CHEK1	pp	LIG1
CHEK1	pp	CSNK2B
CHEK1	pp	SYK
CHEK1	pp	KPNA1
CHEK1	pp	MINK1
CDC25C	pp	CHEK1
CHEK1	pp	MAP2K1
CHEK1	pp	RB1
CHEK1	pp	NFKB1
CHEK1	pp	OSBPL11
CHEK1	pp	UIMC1
CHEK1	pp	SIN3A
CHEK1	pp	TNK1
CHEK1	pp	EML3
CEP170B	pp	CHEK1
CHEK1	pp	LMO7
GLI1	pp	PRKACA
CUX1	pp	PRKACA
PRKACA	pp	VASP
PRKACA	pp	RAP1B
CDK16	pp	PRKACA
NOS3	pp	PRKACA
MAP2	pp	PRKACA
PRKACA	pp	RAF1
PPP2R5D	pp	PRKACA
PRKACA	pp	SEC14L2
CIITA	pp	PRKACA
MAPKAPK5	pp	PRKACA
NEDD4L	pp	PRKACA
NCOA3	pp	PRKACA
PRKACA	pp	RB1
CUL5	pp	PRKACA
LRP6	pp	PRKACA
GLI3	pp	PRKACA
PLCG1	pp	PRKACA
ASIC1	pp	PRKACA
CASP9	pp	PRKACA
KDELR1	pp	PRKACA
MYBPC3	pp	PRKACA
NOXA1	pp	PRKACA
GATA4	pp	PRKACA
PPP1R9A	pp	PRKACA
ERBB2	pp	PRKACA
CYP3A4	pp	PRKACA
DACT1	pp	PRKACA
LRP1	pp	PRKACA
MARK3	pp	PRKACA
KCND2	pp	PRKACA
PRKACA	pp	PRKAR2B
PRKACA	pp	RHOA
CRHR1	pp	PRKACA
PRKACA	pp	RASGRF1
HSPB1	pp	PRKACA
BAD	pp	PRKACA
FXYD1	pp	PRKACA
CCND1	pp	PRKACA
DUOX1	pp	PRKACA
NFKB1	pp	PRKACA
KCNH2	pp	PRKACA
PDE4A	pp	PRKACA
PLN	pp	PRKACA
ABCB1	pp	PRKACA
HDAC8	pp	PRKACA
PRKACA	pp	TNNI3
PHOX2A	pp	PRKACA
GFAP	pp	PRKACA
ETV1	pp	PRKACA
DNM1L	pp	PRKACA
PRKACA	pp	SRF
LIPE	pp	PRKACA
BIRC5	pp	PRKACA
CREB1	pp	PRKACA
POU5F1	pp	PRKACA
KCNN2	pp	PRKACA
APPL1	pp	PRKACA
DES	pp	PRKACA
DTNB	pp	PRKACA
PRKACA	pp	RYR2
KCNJ5	pp	PRKACA
PDE4D	pp	PRKACA
CSNK1A1	pp	PRKACA
PRKACA	pp	YWHAZ
PRKACA	pp	TRPM8
PRKACA	pp	TBXA2R
BRSK2	pp	PRKACA
GSK3B	pp	PRKACA
PAH	pp	PRKACA
NDE1	pp	PRKACA
EMD	pp	PRKACA
PDE3B	pp	PRKACA
CTPS1	pp	PRKACA
NFATC1	pp	PRKACA
GRK7	pp	PRKACA
HRH1	pp	PRKACA
AICDA	pp	PRKACA
PRKACA	pp	RET
CFTR	pp	PRKACA
PRKACA	pp	TFAP2A
PDE4B	pp	PRKACA
PRKACA	pp	WT1
HSPB8	pp	PRKACA
GRIA1	pp	PRKACA
PRKACA	pp	RGS13
CTNNB1	pp	PRKACA
MAPT	pp	PRKACA
GSTA4	pp	PRKACA
PFKFB2	pp	PRKACA
PRKACA	pp	RRAD
PRKACA	pp	TH
PRKACA	pp	PTPN12
EPB49	pp	PRKACA
PPP1R1A	pp	PRKACA
CACNA1H	pp	PRKACA
MYOM2	pp	PRKACA
PDE10A	pp	PRKACA
ABCA1	pp	PRKACA
PRKACA	pp	VTN
PPP1R1B	pp	PRKACA
LASP1	pp	PRKACA
CAPN2	pp	PRKACA
FYN	pp	PRKACA
GAD1	pp	PRKACA
PRKACA	pp	SRSF1
PJA2	pp	PRKACA
EZR	pp	PRKACA
NR5A2	pp	PRKACA
PPP1R14A	pp	PRKACA
PRKACA	pp	TPPP
NCF1	pp	PRKACA
PRKACA	pp	UHRF1
PRKACA	pp	TFAM
ESR1	pp	PRKACA
HSF1	pp	PRKACA
PRKACA	pp	TTN
PRKACA	pp	VIM
PRKACA	pp	TRPV4
PRKACA	pp	STMN1
PDE3A	pp	PRKACA
CD44	pp	PRKACA
MCOLN1	pp	PRKACA
PRKACA	pp	PSMC5
PRKACA	pp	RARA
AQP2	pp	PRKACA
DAP3	pp	PRKACA
ANXA1	pp	PRKACA
PRKACA	pp	SERPINF1
CAMKK1	pp	PRKACA
PDE4C	pp	PRKACA
ATXN1	pp	PRKACA
CAD	pp	PRKACA
POU3F2	pp	PRKACA
HLA	pp	PRKACA
PRKACA	pp	RAP1A
ATP1A1	pp	PRKACA
NCOR1	pp	PRKACA
PRKACA	pp	RELA
PDE11A	pp	PRKACA
ARFGEF1	pp	PRKACA
FLNA	pp	PRKACA
NDRG1	pp	PRKACA
CEBPB	pp	PRKACA
PRKACA	pp	SRC
NF2	pp	PRKACA
KSR1	pp	PRKACA
PRKACA	pp	TAL1
LCP1	pp	PRKACA
DNAJC5	pp	PRKACA
MSN	pp	PRKACA
PRKACA	pp	SOX9
ARHGDIA	pp	PRKACA
GFPT1	pp	PRKACA
CLDN3	pp	PRKACA
PRKACA	pp	SUN2
H3F3A	pp	PRKACA
PPP1R14C	pp	PRKACA
PRKACA	pp	TP53
CSK	pp	PRKACA
LCK	pp	PRKACA
PRKACA	pp	STK24
PRKACA	pp	TPH2
DYNLRB1	pp	PRKACA
PRKACA	pp	PTBP1
GNA13	pp	PRKACA
ITGA4	pp	PRKACA
PRKACA	pp	SGK1
BCAM	pp	PRKACA
ALOX5	pp	PRKACA
AKAP13	pp	PRKACA
KCNJ13	pp	PRKACA
ADRB1	pp	PRKACA
HIST1H1E	pp	PRKACA
CDKN2D	pp	PRKACA
PIN1	pp	PRKACA
PRKACA	pp	VDR
CYP17A1	pp	PRKACA
PRKACA	pp	SLC4A4
PRKACA	pp	PTPN7
HNRNPD	pp	PRKACA
PRKACA	pp	RGS10
DSP	pp	PRKACA
GMFB	pp	PRKACA
MAP1LC3A	pp	PRKACA
HSP90AA1	pp	PRKACA
PRKACA	pp	TGM2
PFKFB3	pp	PRKACA
PKD1	pp	PRKACA
NDUFS4	pp	PRKACA
MYLK	pp	PRKACA
ITGB4	pp	PRKACA
PRKACA	pp	SNAPIN
PRKACA	pp	TRPV1
PRKACA	pp	SPTBN1
PRKACA	pp	SNAI1
PLCB3	pp	PRKACA
AQP5	pp	PRKACA
PRKACA	pp	RPS19
PPP1R1C	pp	PRKACA
HDAC5	pp	PRKACA
AKAP9	pp	PRKACA
AURKA	pp	PRKACA
POLD3	pp	PRKACA
PRKACA	pp	SREBF1
PRKACA	pp	RASSF1
KCNA4	pp	PRKACA
APOBEC3G	pp	PRKACA
NPR1	pp	PRKACA
HSPB6	pp	PRKACA
ESPL1	pp	PRKACA
PRKACA	pp	RXRA
GRK1	pp	PRKACA
KCNK9	pp	PRKACA
AVPR2	pp	PRKACA
KCNJ3	pp	PRKACA
GATA3	pp	PRKACA
KCNJ2	pp	PRKACA
CA9	pp	PRKACA
GSK3A	pp	PRKACA
PDE5A	pp	PRKACA
CBX3	pp	PRKACA
PRKACA	pp	SUFU
MC4R	pp	PRKACA
KCNK3	pp	PRKACA
KCNQ1	pp	PRKACA
ETV5	pp	PRKACA
FRAT1	pp	PRKACA
MAPK3	pp	WASF2
MAPK3	pp	TOP2A
MAPK3	pp	MCL1
BRAF	pp	MAPK3
MAPK3	pp	MAPT
EIF4EBP1	pp	MAPK3
CEBPA	pp	MAPK3
DUSP6	pp	MAPK3
MAPK3	pp	RRN3
MAPK3	pp	TH
MAPK3	pp	NUP153
MAPK3	pp	RAF1
DUSP5	pp	MAPK3
ATF2	pp	MAPK3
MAPK3	pp	PXN
MAPK3	pp	STAT1
MAPK3	pp	MAZ
MAPK3	pp	MKNK1
HSPB8	pp	MAPK3
CALD1	pp	MAPK3
MAPK3	pp	NCF1
BLVRA	pp	MAPK3
MAPK3	pp	SPHK1
GORASP2	pp	MAPK3
MAPK3	pp	RXRA
ADAM17	pp	MAPK3
MAPK3	pp	TOB1
MAPK3	pp	TSC2
BCL2	pp	MAPK3
MAPK3	pp	PLCB1
MAPK3	pp	RUNX2
CAPN2	pp	MAPK3
MAPK3	pp	MITF
ESR1	pp	MAPK3
MAPK3	pp	MKL1
ETV6	pp	MAPK3
ELK1	pp	MAPK3
LYL1	pp	MAPK3
MAPK3	pp	RPS6KA3
MAPK3	pp	SP1
CASP9	pp	MAPK3
LAT	pp	MAPK3
MAPK3	pp	NCOA1
CIC	pp	MAPK3
MAPK3	pp	RUNX1
MAPK3	pp	POU5F1
CDCA5	pp	MAPK3
MAPK3	pp	RPS3
ABI1	pp	MAPK3
MAPK3	pp	NUP214
MAPK3	pp	TWIST1
MAPK3	pp	SMAD2
ITGB4	pp	MAPK3
MAPK3	pp	RAB5A
MAPK3	pp	MED1
ARHGEF2	pp	MAPK3
MAPK3	pp	RPS6KA5
MAPK3	pp	PML
MAPK3	pp	SPHK2
HSF1	pp	MAPK3
BAZ1B	pp	MAPK3
MAPK3	pp	RPTOR
ARRB1	pp	MAPK3
CIITA	pp	MAPK3
GTF2I	pp	MAPK3
MAPK3	pp	SULT4A1
BCL2L11	pp	MAPK3
MAPK3	pp	MCTS1
MAPK3	pp	STAT5A
MAPK3	pp	TAL2
MAPK3	pp	TAL1
EGFR	pp	MAPK3
KARS	pp	MAPK3
HNRNPK	pp	MAPK3
FOXO3	pp	MAPK3
CDK2	pp	MAPK3
MAP2K1	pp	MAPK3
MAPK3	pp	STMN1
MAPK3	pp	NUP50
MAPK3	pp	MYLK
MAPK3	pp	SP3
FGFR1	pp	MAPK3
GSK3B	pp	MAPK3
LCK	pp	MAPK3
LIFR	pp	MAPK3
CTTN	pp	MAPK3
MAPK3	pp	PDE4D
MAPK3	pp	NFATC1
CAD	pp	MAPK3
AR	pp	MAPK3
MAPK3	pp	NOS2
MAPK3	pp	RARG
MAPK3	pp	TTK
MAPK3	pp	NOXA1
MAPK3	pp	PIP5K1C
CANX	pp	MAPK3
GATA6	pp	MAPK3
MAPK3	pp	TP53
GAB2	pp	MAPK3
MAPK3	pp	THRB
MAPK3	pp	SH2B1
BCL6	pp	MAPK3
EWSR1	pp	MAPK3
MAPK3	pp	SREBF2
KRT8	pp	MAPK3
MAPK3	pp	PGR
MAPK3	pp	NCOA2
CEBPB	pp	MAPK3
MAPK3	pp	SREBF1
MAPK3	pp	NR3C1
MAGEA11	pp	MAPK3
MAPK3	pp	MYB
IRS1	pp	MAPK3
CDKN1B	pp	MAPK3
MAPK3	pp	NFATC4
MAPK3	pp	MBP
EXOC7	pp	MAPK3
MAP3K11	pp	MAP4K1
CARD11	pp	MAP4K1
LCP2	pp	MAP4K1
EPHB2	pp	RRAS
CAMK4	pp	CAMKK1
BRSK1	pp	CAMKK1
CAMKK1	pp	PRKAA1
CAMK1D	pp	CAMKK1
CAMK1	pp	CAMKK1
CSNK1D	pp	PER2
CSNK1D	pp	DCK
CSNK1D	pp	MAPT
CSNK1D	pp	DVL2
CSNK1D	pp	MDM2
BACE1	pp	CSNK1D
CDH1	pp	CSNK1D
APC	pp	CSNK1D
CSNK1D	pp	TP53
CSNK1D	pp	PSEN2
CSNK1D	pp	CTNNB1
CSNK1D	pp	YAP1
CSNK1D	pp	UHRF1
CSNK1D	pp	KIR3DL1
CSNK1D	pp	NCOA3
CSNK1D	pp	HIF1A
EIF4E	pp	MKNK1
PDHA1	pp	PDK4
PDHA2	pp	PDK4
CENPJ	pp	PLK4
CIT	pp	MYL9
AURKC	pp	TACC1
AURKC	pp	HIST1H3A
MAP2K7	pp	MAPK9
MAP2K7	pp	MAPK10
MAP2K7	pp	MAPK8
FADD	pp	MAP2K7
FRK	pp	PTEN
DRG1	pp	STK16
ERBB2	pp	PLXNB1
CTNNB1	pp	ERBB2
DOCK7	pp	ERBB2
CDK1	pp	ERBB2
CDC42BPA	pp	MYL9
OXSR1	pp	SLC12A2
OXSR1	pp	SLC12A1
OXSR1	pp	SLC12A3
GJA1	pp	SRC
SPTAN1	pp	SRC
GAPDH	pp	SRC
FLT4	pp	SRC
SRC	pp	THRAP3
GSN	pp	SRC
CDCP1	pp	SRC
HNF4A	pp	SRC
ADRBK1	pp	SRC
SHC1	pp	SRC
GRIN2A	pp	SRC
GTF2I	pp	SRC
SRC	pp	TRPV1
PLCG2	pp	SRC
CDH2	pp	SRC
BDKRB2	pp	SRC
CAV1	pp	SRC
MUC1	pp	SRC
GAB1	pp	SRC
CHN2	pp	SRC
KHSRP	pp	SRC
HNRNPK	pp	SRC
ITGB7	pp	SRC
SFPQ	pp	SRC
EMD	pp	SRC
DVL2	pp	SRC
EZR	pp	SRC
PRKD1	pp	SRC
HLA	pp	SRC
RGS16	pp	SRC
SH3GLB1	pp	SRC
SRC	pp	ZC3H4
DDR2	pp	SRC
AFAP1	pp	SRC
GRB10	pp	SRC
SF3B2	pp	SRC
BCLAF1	pp	SRC
PDPK1	pp	SRC
SRC	pp	TRIP6
EGFR	pp	SRC
SRC	pp	UGT2B7
G6PD	pp	SRC
CDH5	pp	SRC
GLRB	pp	SRC
L1CAM	pp	SRC
PTPN6	pp	SRC
RPS6KA3	pp	SRC
PTK2	pp	SRC
CD46	pp	SRC
GNB2L1	pp	SRC
NOS2	pp	SRC
CBLC	pp	SRC
SRC	pp	TFG
PROM1	pp	SRC
PELP1	pp	SRC
SRC	pp	SRRT
CTTN	pp	SRC
SRC	pp	STAP2
FCRL3	pp	SRC
CTNNB1	pp	SRC
SRC	pp	VIL1
PLSCR1	pp	SRC
HCN4	pp	SRC
PLD2	pp	SRC
ANXA1	pp	SRC
RRAS	pp	SRC
CASP8	pp	SRC
KCNJ1	pp	SRC
NCKIPSD	pp	SRC
SRC	pp	TNS3
FBXO5	pp	SRC
HSP90AB1	pp	SRC
NDFIP2	pp	SRC
AKAP8	pp	SRC
ARAF	pp	SRC
RBM10	pp	SRC
CAV2	pp	SRC
SRC	pp	TRIP10
GUCY1B3	pp	SRC
CDC42	pp	SRC
SH3GL1	pp	SRC
ARHGDIB	pp	SRC
ARHGDIA	pp	SRC
FHIT	pp	SRC
CNN3	pp	SRC
EWSR1	pp	SRC
BCAR1	pp	SRC
SRC	pp	STAT5A
CDKN1B	pp	SRC
PFN1	pp	SRC
FUBP1	pp	SRC
MPZL1	pp	SRC
ITGB3	pp	SRC
SRC	pp	SYNJ2
RPS6KB2	pp	SRC
SRC	pp	STAT5B
RAPGEF1	pp	SRC
AP2B1	pp	SRC
RAC1	pp	SRC
RAF1	pp	SRC
MEGF10	pp	SRC
CACNA1C	pp	SRC
DGKA	pp	SRC
CHRNA7	pp	SRC
ESR1	pp	SRC
SRC	pp	VAV3
RET	pp	SRC
SHC3	pp	SRC
CFL1	pp	SRC
SRC	pp	TGFBR2
NOXA1	pp	SRC
SRC	pp	TERT
SPRY2	pp	SRC
MYLK	pp	SRC
PPP2CA	pp	SRC
SNCA	pp	SRC
CORO7	pp	SRC
PTK2B	pp	SRC
PTPRA	pp	SRC
AR	pp	SRC
AGTR1	pp	SRC
PIP5K1C	pp	SRC
SDC2	pp	SRC
SRC	pp	WASF1
KCNA3	pp	SRC
SH3PXD2B	pp	SRC
CDK1	pp	SRC
CBL	pp	SRC
IKBKB	pp	SRC
LRP1	pp	SRC
OCLN	pp	SRC
CNN2	pp	SRC
CLTC	pp	SRC
SRC	pp	WWOX
GRIN1	pp	SRC
RHBG	pp	SRC
RHOU	pp	SRC
G3BP1	pp	SRC
CDK4	pp	SRC
KDR	pp	SRC
BMX	pp	SRC
JUP	pp	SRC
ATXN2L	pp	SRC
ARHGAP5	pp	SRC
FIP1L1	pp	SRC
KRT19	pp	SRC
KCNB1	pp	SRC
NPHP1	pp	SRC
DAPP1	pp	SRC
CYP19A1	pp	SRC
PKD1	pp	SRC
MAPT	pp	SRC
DLG4	pp	SRC
SRC	pp	STAT1
ARHGEF4	pp	SRC
MMP14	pp	SRC
HCRTR1	pp	SRC
SLC25A4	pp	SRC
CDK3	pp	JUN
ATF1	pp	CDK3
CDK3	pp	TFCP2
CABLES1	pp	CDK3
CDK3	pp	RB1
CREB1	pp	RPS6KA4
RELA	pp	RPS6KA4
KCNA3	pp	NTRK2
NTRK2	pp	SHC3
ILK	pp	MYL12B
AKT1	pp	ILK
ILK	pp	PPP1R14A
ILK	pp	PPP1R14C
ILK	pp	NACA
ILK	pp	PPP1R14B
CFL1	pp	TESK1
JUN	pp	VRK1
ATF2	pp	VRK1
TP53	pp	VRK1
HIST1H3A	pp	VRK1
BANF1	pp	VRK1
MARK2	pp	PRKCI
GLI1	pp	PRKCI
MAPT	pp	PRKCI
BAD	pp	PRKCI
EZR	pp	PRKCI
PRKCI	pp	RPS6KB2
MARK3	pp	PRKCI
FBXW7	pp	PRKCI
ECT2	pp	PRKCI
LAT	pp	ZAP70
GAB2	pp	ZAP70
LCP2	pp	ZAP70
DBNL	pp	ZAP70
MAPK14	pp	ZAP70
DUSP3	pp	ZAP70
BCR	pp	YWHAQ
BCR	pp	YWHAZ
BCR	pp	MLLT4
CDK1	pp	PKMYT1
DYRK3	pp	H3F3A
AKT1S1	pp	DYRK3
BMPR1B	pp	SMAD2
BMPR1B	pp	SMAD1
GNB2L1	pp	TYK2
IFNAR1	pp	TYK2
SIVA1	pp	TYK2
NPHP1	pp	PTK2B
PTK2B	pp	TGFB1I1
PTK2B	pp	SNCA
PTK2	pp	PTK2B
NOS3	pp	PTK2B
HSPB1	pp	RPS6KB2
KRT18	pp	RPS6KB2
EEF2K	pp	RPS6KB2
RICTOR	pp	RPS6KB2
FGR	pp	PTK2
CTNNB1	pp	PTK6
PTK6	pp	STAP2
BCAR1	pp	PTK6
ARAP1	pp	PTK6
AKT1	pp	PTK6
PTK6	pp	STAT5B
PTK6	pp	PXN
ARHGAP5	pp	PTK6
MAPK9	pp	MFN2
MAPK9	pp	STAT3
BTK	pp	TEC
ITK	pp	TEC
BMX	pp	TEC
RAD9A	pp	TLK1
HIST1H3A	pp	TLK1
CDK1	pp	MDM4
CDK1	pp	TOP2A
CDK1	pp	RAD9A
CDK1	pp	WEE1
CDK1	pp	MCL1
CDK1	pp	NUMA1
CDK1	pp	MAPT
BARD1	pp	CDK1
CDK1	pp	FLNA
CDK1	pp	NCL
CDK1	pp	PRDX1
CDK1	pp	PTPN1
CDK1	pp	PDS5B
CDK1	pp	ECT2
CDK1	pp	CLASP2
CDK1	pp	NOLC1
CDK1	pp	STIM1
CDK1	pp	EPB41
CDK1	pp	EPN1
CDK1	pp	ITPR1
CDK1	pp	ZMYM3
CDK1	pp	RANGAP1
CDK1	pp	SRRM2
CDC27	pp	CDK1
ANAPC1	pp	CDK1
AMPH	pp	CDK1
CDK1	pp	RPS6KB1
CDK1	pp	MLL5
CDK1	pp	TOP2B
CDK1	pp	RGPD4
CDK1	pp	NDEL1
CDK1	pp	HMGA1
CDK1	pp	MAPK6
CDK1	pp	TCOF1
CDK1	pp	HMGCS1
CDK1	pp	OGFR
CDK1	pp	SLBP
CDK1	pp	DNM2
CDK1	pp	RGPD3
CDK1	pp	PHF8
CDK1	pp	FOXO1
CDK1	pp	ZC3HC1
CDK1	pp	PPP1CA
CDK1	pp	EZH2
CDK1	pp	DLGAP5
CDK1	pp	NUP98
CDK1	pp	RGPD6
CDK1	pp	MKI67IP
CDK1	pp	UBE2I
CDK1	pp	TP73
AHNAK	pp	CDK1
CASP9	pp	CDK1
CDC16	pp	CDK1
CDK1	pp	USP1
CDK1	pp	TK1
CDK1	pp	TSC1
CD3EAP	pp	CDK1
CDK1	pp	KIF2C
CDK1	pp	KAT5
CDK1	pp	FOXK2
CDK1	pp	GMPS
CDC25C	pp	CDK1
CDK1	pp	EEF2K
CDK1	pp	NUSAP1
CDK1	pp	DUT
CDK1	pp	PIK3C2A
CDK1	pp	UGDH
CDK1	pp	SSR1
CDK1	pp	LMNB1
CDK1	pp	RUNX1
CDK1	pp	E2F1
CDK1	pp	TEX14
CDK1	pp	IREB2
BUB1B	pp	CDK1
CDK1	pp	UBE2A
CDK1	pp	FOXM1
CDK1	pp	RCC1
CDK1	pp	KIF22
CDK1	pp	NCOA3
CDK1	pp	RPA2
CDK1	pp	CSNK2B
CDK1	pp	TFPT
BUB1	pp	CDK1
CDK1	pp	ESPL1
BLM	pp	CDK1
CDK1	pp	TERF1
CDK1	pp	FEN1
CDC25B	pp	CDK1
CDK1	pp	DDX3X
CDK1	pp	U2AF2
CDK1	pp	UBXN2B
CDK1	pp	NCAPG
CDK1	pp	LBR
CDK1	pp	EIF4EBP1
CDK1	pp	NSFL1C
CDK1	pp	MAP2K1
CDK1	pp	MAP4
CDK1	pp	FANCG
CDK1	pp	DIAPH1
CDK1	pp	DLG1
CDK1	pp	POLR2A
CDK1	pp	RPTOR
ANAPC4	pp	CDK1
CDK1	pp	CEP55
CDK1	pp	GAPVD1
CDK1	pp	NPM1
CDCA5	pp	CDK1
CDK1	pp	NINL
CDK1	pp	NME2
CDK1	pp	UBAP2L
CDK1	pp	NME1
CDK1	pp	MKI67
CASP8	pp	CDK1
CDK1	pp	ODF2
CDK1	pp	IL16
CDK1	pp	EGFR
CDK1	pp	PKN2
CDK1	pp	PITPNM1
CDC25A	pp	CDK1
CARHSP1	pp	CDK1
CDK1	pp	DNM1L
CDK1	pp	VIM
CCNB1	pp	CDK1
CDC7	pp	CDK1
CDK1	pp	EEF1D
CDK1	pp	ELAVL1
CDK1	pp	TPP1
BAD	pp	CDK1
CDK1	pp	STMN1
CDK1	pp	TOP1
CDK1	pp	RB1
CDK1	pp	CKAP2
CDK1	pp	ORC6
CDK1	pp	CTTN
CDK1	pp	KAT7
CDK1	pp	MPLKIP
CDK1	pp	HMGN5
CDK1	pp	PI4KB
CDK1	pp	RGPD5
CDK1	pp	RGCC
CDK1	pp	SIRT1
AR	pp	CDK1
CDC23	pp	CDK1
BRCA1	pp	CDK1
CDK1	pp	LATS1
AAK1	pp	CDK1
CDK1	pp	MCTS1
CDK1	pp	LIG3
CDK1	pp	DCTN1
CDK1	pp	RGPD8
CDK1	pp	SETD8
CDK1	pp	RFC1
CDK1	pp	SREBF1
APP	pp	CDK1
CDK1	pp	PTPN2
CDK1	pp	SAMHD1
CDK1	pp	SUPT5H
CDK1	pp	NAGK
CDK1	pp	NUP50
CDK1	pp	PBK
CDK1	pp	PIP5K1C
BCL2	pp	CDK1
CANX	pp	CDK1
CDK1	pp	NEDD1
CDK1	pp	USP14
CDK1	pp	EFHD2
BORA	pp	CDK1
CDK1	pp	TMPO
CDK1	pp	SQSTM1
CDK1	pp	MAP7
CDK1	pp	RANBP2
CDK1	pp	SP1
CDK1	pp	ING1
CDK1	pp	PTTG2
BCL2L11	pp	CDK1
CDK1	pp	LMNA
CDK1	pp	PYCR2
CDK1	pp	MEF2C
CDK1	pp	PRC1
CDK1	pp	PAICS
CDK1	pp	GIGYF2
CDK1	pp	ERCC6L
BIRC5	pp	CDK1
CDK1	pp	UNG
CDK1	pp	LIG1
CDK1	pp	DNMT1
CDK1	pp	DCTN6
CDK1	pp	IRS2
CDK1	pp	PALLD
CDK1	pp	KIF11
CDK1	pp	RRM2
CDK1	pp	HNRNPK
CDK1	pp	RAB5B
CDK1	pp	LDHA
CDK1	pp	NUCKS1
CDK1	pp	KRT8
CDK1	pp	TPX2
CDK1	pp	ZC3H11A
CDK1	pp	RAB4A
CDK1	pp	SIRT2
CDK1	pp	REPS2
CDK1	pp	RPS3
CDK1	pp	TP53
CDK1	pp	PDIA3
CDK1	pp	PIK3C3
APLP2	pp	CDK1
CDK1	pp	KIF20B
CDK1	pp	RUNX2
CDK1	pp	HIST1H1E
HSPB1	pp	PRKG1
PAK1	pp	PRKG1
LASP1	pp	PRKG1
KSR1	pp	RAF1
CTNNB1	pp	PAK4
ITGB5	pp	PAK4
PAK4	pp	PXN
ARHGEF2	pp	PAK4
PAK4	pp	RAN
CHEK2	pp	TP53
CHEK2	pp	E2F3
CHEK2	pp	TTK
AATF	pp	CHEK2
CHEK2	pp	FOXM1
CHEK2	pp	XRCC1
CDC25A	pp	CHEK2
CHEK2	pp	LATS2
CHEK2	pp	ELAVL1
CHEK2	pp	PML
CHEK2	pp	E2F1
CHEK2	pp	MAPT
CHEK2	pp	HIST1H1C
BRCA1	pp	CHEK2
CHEK2	pp	VHL
CHEK2	pp	TRIM28
CHEK2	pp	MDM4
CDC25C	pp	CHEK2
CHEK2	pp	RB1
CHEK2	pp	REV3L
CACNB2	pp	CAMK2D
CAMK2D	pp	HDAC4
CAMK2D	pp	SCN5A
ANKRD28	pp	CAMK2D
CXCR4	pp	GRK6
GRK6	pp	LTB4R
PDCD10	pp	STK25
IGF1R	pp	PDPK1
DYRK2	pp	MAP3K10
MAP3K10	pp	TCF3
DMPK	pp	SRF
TGFBR1	pp	TGFBR2
ENG	pp	TGFBR2
ABL1	pp	CLK1
CLK1	pp	PTPN1
BRSK2	pp	PRKAA1
POU2F1	pp	PRKDC
DCLRE1C	pp	PRKDC
IRF3	pp	PRKDC
PRKDC	pp	XRCC4
PRKDC	pp	WRN
PRKDC	pp	TP53
PRKDC	pp	XPA
FUS	pp	PRKDC
IGFBP3	pp	PRKDC
NHEJ1	pp	PRKDC
HSP90AA1	pp	PRKDC
PRKDC	pp	XRCC5
H2AFX	pp	PRKDC
NFKB1	pp	PRKDC
HNRNPU	pp	PRKDC
PRKDC	pp	RPA2
POLR2A	pp	PRKDC
AIRE	pp	PRKDC
PRKDC	pp	SRF
AKT1	pp	PRKDC
PRKDC	pp	XRCC6
CHEK2	pp	PRKDC
CASP2	pp	PRKDC
LIG4	pp	PRKDC
PRKDC	pp	XRCC1
PRKDC	pp	TDP1
PRKDC	pp	RAG2
PRKDC	pp	VCP
PDX1	pp	PRKDC
MAP3K12	pp	MYL12B
AKT1	pp	PIKFYVE
MAPT	pp	PKN1
EGFR	pp	PKN1
HDAC9	pp	PKN1
HDAC5	pp	PKN1
HIST1H3A	pp	PKN1
CLIP1	pp	PKN1
SMG1	pp	UPF1
SMG1	pp	TP53
MAP3K6	pp	MAPK8
MAP3K6	pp	MAPK14
CAMKK2	pp	DAPK1
DAPK1	pp	MYL12B
BECN1	pp	DAPK1
DAPK1	pp	TP53
DAPK1	pp	MCM3
HDAC7	pp	PRKD1
COL4A3BP	pp	PRKD1
CTNNB1	pp	PRKD1
PRKD1	pp	SSH1
BAD	pp	PRKD1
HDAC5	pp	PRKD1
DLC1	pp	PRKD1
CREB1	pp	PRKD1
PRKD1	pp	TLR5
MARK2	pp	PRKD1
PRKD1	pp	RABEP1
PRKD1	pp	SPHK2
AKT1	pp	PRKD1
PPP1R14A	pp	PRKD1
MYBPC3	pp	PRKD1
CACNA1C	pp	PRKD1
CTTN	pp	PRKD1
JUN	pp	PRKD1
PI4KB	pp	PRKD1
PIP4K2A	pp	PRKD1
PRKD1	pp	PTRH2
ARFIP1	pp	PRKD1
PRKD1	pp	TFAP2A
PRKD1	pp	RIN1
MBP	pp	PRKD1
CFL1	pp	PRKD1
PRKD1	pp	SNAI1
OSBP	pp	PRKD1
MAP4K1	pp	PRKD1
PRKD1	pp	TLR4
HSPB1	pp	PRKD1
HDAC7	pp	MAP3K7
HDAC4	pp	MAP3K7
MAP3K7	pp	PTPN3
MAP3K7	pp	PRKAA2
HDAC5	pp	MAP3K7
KIT	pp	LAT2
EIF2AK2	pp	EIF2S1
EIF2AK2	pp	MAPT
CDK1	pp	EIF2AK2
EIF2AK2	pp	PPP2R5A
EIF2AK2	pp	TP53
CLDN4	pp	EPHA2
PTEN	pp	STK11
SIK3	pp	STK11
STK11	pp	STRADA
SMAD4	pp	STK11
MARK3	pp	STK11
NUAK2	pp	STK11
BRSK1	pp	STK11
SIK1	pp	STK11
NUAK1	pp	STK11
PAK1	pp	STK11
MELK	pp	STK11
PRKAA1	pp	STK11
MARK4	pp	STK11
BRSK2	pp	STK11
MARK1	pp	STK11
STK11	pp	TP53
SIK2	pp	STK11
MARK2	pp	STK11
SNRK	pp	STK11
CAMK2D	pp	TPD52
MAPT	pp	MARK1
HDAC7	pp	MARK2
HDAC4	pp	MARK2
MARK2	pp	PARD3
ARHGEF2	pp	MARK2
MAPT	pp	MARK2
MARK2	pp	RAB11FIP2
BAIAP2	pp	MARK2
MARK2	pp	UTRN
HDAC5	pp	MARK2
CLK2	pp	PTPN1
BAZ1B	pp	H2AFX
NDRG1	pp	SGK1
NEDD4L	pp	SGK1
NDRG2	pp	SGK1
CREB1	pp	SGK1
MAPT	pp	SGK1
NCSTN	pp	SGK1
CDKN1B	pp	SGK1
CARHSP1	pp	SGK1
SGK1	pp	WNK1
SGK1	pp	SLC2A4
FOXO3	pp	SGK1
MAPK1	pp	SGK1
PIKFYVE	pp	SGK1
RICTOR	pp	SGK1
SGK1	pp	WNK4
IKBKB	pp	SGK1
HTT	pp	SGK1
FBXW7	pp	SGK1
NFKBIA	pp	SGK1
JAK1	pp	MAP3K5
JAK1	pp	STAT1
GTF2A1	pp	TAF1
TAF1	pp	TP53
ABL1	pp	NFKBIA
ABL1	pp	YAP1
ABL1	pp	CAT
ABL1	pp	MYLK
ABL1	pp	TP73
ABL1	pp	CAV1
ABL1	pp	RAD51
ABL1	pp	EMD
ABL1	pp	ESR1
ABL1	pp	ATR
ABL1	pp	BCR
ABL1	pp	MET
ABL1	pp	BTK
ABL1	pp	EGFR
ABL1	pp	GNB2L1
ABL1	pp	ABL2
ABL1	pp	STK3
ABL1	pp	SRCIN1
ABL1	pp	PIK3AP1
ABL1	pp	CEBPB
ABL1	pp	MYC
ABL1	pp	MDM4
ABL1	pp	JUN
ABL1	pp	PDGFRB
ABL1	pp	CTTN
ABL1	pp	TP63
ABL1	pp	NCOA3
ABL1	pp	CRK
ABL1	pp	CASP9
ABL1	pp	NCK1
ABL1	pp	PLSCR1
ABL1	pp	RAD52
ABL1	pp	ROBO1
ABL1	pp	ANXA1
ABL1	pp	CRKL
ABL1	pp	DDX5
ABL1	pp	PSMA7
ABL1	pp	CDKN1B
ABL1	pp	RB1
ABL1	pp	MDM2
ABL1	pp	LGALS3
ABL1	pp	RAPGEF1
ABL1	pp	CTNNB1
ABL1	pp	ZAP70
ABI1	pp	ABL1
ABL1	pp	ERCC6
ABL1	pp	PARK2
ABL1	pp	CD19
ABL1	pp	RAD9A
ABL1	pp	SPTLC1
ABL1	pp	NFAT5
ABL1	pp	GPX1
ABL1	pp	PDK1
ABL1	pp	LASP1
ABL1	pp	PRKD1
ABL1	pp	WAS
ABL1	pp	TOP1
ABL1	pp	VAV1
CDC7	pp	MCM2
CDC7	pp	PSIP1
CDC7	pp	RAD18
EWSR1	pp	MAPK8
GSK3B	pp	TOP2A
GSK3B	pp	SREBF1
GSK3B	pp	MAPT
BCAM	pp	GSK3B
GSK3B	pp	NFKB2
GSK3B	pp	PSEN1
CLASP2	pp	GSK3B
BORA	pp	GSK3B
GSK3B	pp	SNAI1
GSK3B	pp	JUN
GSK3B	pp	SUFU
ESR1	pp	GSK3B
GSK3B	pp	TNKS
GSK3B	pp	RASSF1
GSK3B	pp	MUC1
GSK3B	pp	NEFH
GSK3B	pp	JUNB
CDC25A	pp	GSK3B
DROSHA	pp	GSK3B
GSK3B	pp	PTEN
BAX	pp	GSK3B
CIITA	pp	GSK3B
GSK3B	pp	HNRNPD
GSK3B	pp	SFPQ
GSK3B	pp	HDAC4
GSK3B	pp	KAT5
GSK3B	pp	SPAG5
CDKN1A	pp	GSK3B
DCX	pp	GSK3B
GSK3B	pp	SMAD1
GSK3B	pp	MCL1
CCNE1	pp	GSK3B
CTNNB1	pp	GSK3B
GSK3B	pp	PHLPP1
GSK3B	pp	SNAI2
GSK3B	pp	TP53
E2F1	pp	GSK3B
GSK3B	pp	MYLK
GSK3B	pp	NR1D1
FBXO4	pp	GSK3B
BCLAF1	pp	GSK3B
GSK3B	pp	MITF
CABYR	pp	GSK3B
GSK3B	pp	NR3C1
GCM1	pp	GSK3B
EIF4EBP1	pp	GSK3B
GSK3B	pp	HSF1
BCL2L12	pp	GSK3B
GSK3B	pp	LRP6
GSK3B	pp	KLC2
ADD2	pp	GSK3B
APC	pp	GSK3B
GSK3B	pp	MYC
CDX2	pp	GSK3B
DPYSL3	pp	GSK3B
ATXN3	pp	GSK3B
GSK3B	pp	SNCAIP
GSK3B	pp	PRKCE
GSK3B	pp	MKI67IP
CREB1	pp	GSK3B
GSK3B	pp	VHL
GSK3B	pp	RELB
GSK3B	pp	RELA
CCND2	pp	GSK3B
DPYSL2	pp	GSK3B
CEBPB	pp	GSK3B
CCND1	pp	GSK3B
BCL2L1	pp	GSK3B
GSK3B	pp	PPP1R2
GSK3B	pp	MYCL1
GSK3B	pp	HIST1H1B
GSK3B	pp	GYS1
GSK3B	pp	NFE2L1
GSK3B	pp	MARK2
ARNTL	pp	GSK3B
GSK3B	pp	KLF5
CLOCK	pp	GSK3B
CCND3	pp	GSK3B
GSK3B	pp	RCAN1
GSK3B	pp	NACA
FRAT1	pp	GSK3B
CENPJ	pp	PLK2
PLK2	pp	YWHAE
CALU	pp	PLK2
FBXW7	pp	PLK2
PLK2	pp	SNCB
PLK2	pp	SNCA
BMX	pp	FGFR1
BMX	pp	PTK2
BMX	pp	TNK2
BMX	pp	RUFY1
BMX	pp	MET
ARAF	pp	BAD
ARAF	pp	MAP2K1
DYRK1B	pp	H3F3A
CCND1	pp	DYRK1B
CDKN1A	pp	DYRK1B
DYRK1B	pp	HNF1A
DYRK1B	pp	SF3B1
MKNK2	pp	SFPQ
MKNK2	pp	SPRY2
EIF4E	pp	MKNK2
LCK	pp	PRDX1
LCK	pp	SH2D2A
CD5	pp	LCK
LCK	pp	MED28
LCK	pp	PLCG2
IL2RB	pp	LCK
LCK	pp	SHC1
CD247	pp	LCK
LCK	pp	SSBP3
CHN2	pp	LCK
CD33	pp	LCK
CCDC50	pp	LCK
LCK	pp	ZAP70
LCK	pp	VAV1
LCK	pp	PTPN6
LCK	pp	LCP2
LCK	pp	PECAM1
LCK	pp	MAPK14
LCK	pp	STAT2
LCK	pp	STAT5A
LCK	pp	SLAMF1
ADAM15	pp	LCK
CBL	pp	LCK
LCK	pp	PTEN
LCK	pp	PRKCQ
ITGB2	pp	LCK
DGKA	pp	LCK
ACP1	pp	LCK
ESR1	pp	LCK
LCK	pp	SIGLEC10
LCK	pp	NFKBIA
LCK	pp	SOCS3
G3BP1	pp	LCK
LCK	pp	PPP2CA
ITK	pp	LCK
EZR	pp	LCK
LCK	pp	WAS
DAPP1	pp	LCK
LCK	pp	SLC25A4
BAD	pp	PIM3
MET	pp	MST1R
RET	pp	STAT3
SF1	pp	UHMK1
FAM64A	pp	UHMK1
CDKN1B	pp	UHMK1
STMN1	pp	UHMK1
IKBKE	pp	PELI1
IKBKE	pp	NFKBIA
IKBKE	pp	IRF3
IKBKE	pp	IRF7
ESR1	pp	IKBKE
IKBKE	pp	RELA
FOXO3	pp	IKBKE
MAPK12	pp	MAPT
HTRA2	pp	MAPK12
CCND3	pp	MAPK12
MAP2K4	pp	MAPK10
MAP2K4	pp	MAPK8
MAP2K4	pp	MAPK14
MAP2K4	pp	MAPK9
MAP2K4	pp	RXRA
ABL1	pp	CLK4
PDPK1	pp	SGK2
EPAS1	pp	PDPK1
PDHA1	pp	PDPK1
AKT2	pp	PDPK1
ITGB3	pp	PDPK1
PDPK1	pp	PRKCZ
PDPK1	pp	RPS6KB1
MAP3K5	pp	PDPK1
AKT1	pp	PDPK1
MAP2K1	pp	PDPK1
PDPK1	pp	SGK3
AKT3	pp	PDPK1
PDPK1	pp	SGK1
MAP2K2	pp	PDPK1
PAK1	pp	PDPK1
PDPK1	pp	PKN1
PDPK1	pp	PKN2
PDPK1	pp	PRKCE
DAXX	pp	MAP3K5
MAP2K3	pp	MAP3K5
MAP3K5	pp	MAPK8
MAP2K6	pp	MAP3K5
MAP3K5	pp	STRAP
MAP3K5	pp	MAPK14
CDKN1A	pp	MAP3K5
MAP2K4	pp	MAP3K5
CAMK1G	pp	EIF4G3
KDR	pp	PFN1
ADRB2	pp	GRK5
GRK5	pp	TP53
GRK5	pp	SNCA
CSNK2A2	pp	XRCC1
CSNK2A2	pp	CTNNB1
CSNK2A2	pp	SRPK1
CSNK2A2	pp	SMC3
CSNK2A2	pp	CSNK2B
CCNH	pp	CSNK2A2
CDC37	pp	CSNK2A2
CSNK2A2	pp	NKX3
CSNK2A2	pp	TYMS
CSNK2A2	pp	HSF1
ACVRL1	pp	ENG
LRRK2	pp	RDX
EZR	pp	LRRK2
AKT1	pp	LRRK2
LRRK2	pp	MSN
LRRK2	pp	SNAPIN
MAPK14	pp	PXN
MAPK14	pp	MEF2A
MAPK14	pp	SLC9A1
ATF2	pp	MAPK14
MAPK14	pp	STAT1
DDIT3	pp	MAPK14
MAPK14	pp	NCF1
CDKN1A	pp	MAPK14
MAPK14	pp	TAB1
JDP2	pp	MAPK14
MAPK14	pp	PIP4K2B
ADAM17	pp	MAPK14
HSPB1	pp	MAPK14
ESR1	pp	MAPK14
MAPK14	pp	SHC1
MAPK14	pp	NOXA1
ETV6	pp	MAPK14
FPR1	pp	MAPK14
MAPK14	pp	PPARGC1A
MAPK14	pp	MKNK1
MAPK14	pp	NCOA3
LIMK1	pp	MAPK14
MAPK14	pp	TWIST1
MAPK14	pp	MAPKAPK2
MAPK14	pp	PDX1
EIF2AK2	pp	MAPK14
MAPK14	pp	RPS6KA5
MAOA	pp	MAPK14
MAPK14	pp	PTPN7
CASP8	pp	MAPK14
DDX5	pp	MAPK14
MAPK14	pp	TP53
BAZ1B	pp	MAPK14
ELAVL1	pp	MAPK14
MAPK14	pp	PAK6
EGFR	pp	MAPK14
MAPK14	pp	MEF2C
CASP3	pp	MAPK14
[truncated: 42,320 more rows]
