# Supplementary material for: KeyPathwayMiner 4.0: condition-specific pathway analysis by combining multiple omics studies and networks with Cytoscape
Source: BMC Syst Biol. 2014 Aug 19;8:99. doi: 10.1186/s12918-014-0099-x (PMC4236746; doi:10.1186/s12918-014-0099-x)
Supplement: Additional file 3: — Breast cancer expression files to be used with the step-by-step instructions. [file s12918-014-0099-x-S3.zip]

Archive with 4 entries (4 files):
- add3/1263088887130320_add3.txt
- add3/1263088887130320_add4.txt
- add3/1263088887130320_add5.txt
- add3/1263088887130320_add6.txt
