# Supplementary material for: KeyPathwayMiner 4.0: condition-specific pathway analysis by combining multiple omics studies and networks with Cytoscape
Source: BMC Syst Biol. 2014 Aug 19;8:99. doi: 10.1186/s12918-014-0099-x (PMC4236746; doi:10.1186/s12918-014-0099-x)
Supplement: Additional file 3: — Breast cancer expression files to be used with the step-by-step instructions. [file s12918-014-0099-x-S3.zip › add3/1263088887130320_add3.txt]

UBA6	0
ESYT2	0
KIAA1598	0
SH3PXD2B	0
CNOT1	0
PGP	0
SMCHD1	0
CCDC85C	0
NUDT19	0
NELFA	0
LSR	0
ZMYND8	0
FAM195B	0
IFIT1	0
SETMAR	0
GDI2	0
MAP4	0
RAVER1	1
PPHLN1	0
WDR6	0
C3orf38	0
PIK3C2A	0
GOLIM4	0
WDHD1	1
PRC1	0
PDIA3	1
PSME1	0
EIF3C	1
COMMD4	0
KIAA0368	1
SEC16A	0
AGPS	0
KIF2A	0
PDLIM1	0
ACOT7	0
MYO1C	0
AIP	0
GTPBP1	0
STXBP3	0
AP3B1	0
PSMD11	0
PSMD12	0
PSMD9	0
CBX4	1
PGRMC1	1
SUPT5H	0
DFFA	0
CLIC1	0
EIF3F	0
WASL	0
IPO5	0
SAP18	0
DNM1L	1
RTCA	0
EXOC5	0
NDUFA4	0
PSMD14	0
BIN1	1
KPNA3	0
LAD1	0
PES1	0
SDCBP	0
MPHOSPH10	0
NOP56	0
DDX3X	0
PIR	0
KPNA4	0
PPP6C	0
UBE2C	0
PDXK	0
ARID1A	0
UBFD1	0
COPE	0
EIF1AY	0
AP3D1	0
CHD1	0
TOR1B	0
PTGES	0
ACOT8	0
PDCD5	0
PRMT5	0
SLC9A3R1	0
TPP1	0
TCERG1	0
PSMA7	0
SCAMP3	0
IFIT3	0
MGST3	1
IKBKB	0
HAT1	0
UBE2L6	1
HGS	0
PPP1R12A	0
GAK	0
HNRNPDL	0
XPO1	0
BTAF1	0
ARHGEF10	0
SPTBN2	0
U2SURP	1
SETD1A	0
PFAS	0
ANKRD28	0
KIAA0391	0
CHUK	0
SCAMP1	0
SCAMP2	0
ARPC1B	0
ARPC2	0
ARPC3	1
PFDN6	0
WDR46	0
NKRF	0
ZNF185	0
MRPS12	0
OGT	1
CTAGE5	0
HMGB3	0
PPM1G	0
INPPL1	0
EIF3D	0
EIF3H	0
NVL	0
SLC16A3	0
P4HA2	0
ARPC5	1
PDPK1	0
DHX15	0
ZZEF1	0
RRP8	0
PRPF4	0
PHGDH	0
DYNC1LI2	0
PSMD3	1
SART1	0
PPIP5K2	1
MAP3K7	0
EEF1E1	1
WDR62	0
HNRNPR	0
PRPF3	0
TXNL1	0
TPD52L2	0
EMC8	0
EIF4G3	1
PPIH	0
HTRA2	0
AKR7A2	0
EPB41L2	0
DENR	1
XPOT	0
TIMM44	0
TRAPPC3	1
CHMP2A	0
PLRG1	0
RGS10	0
ZNF207	0
ASNA1	0
BUB3	0
ACTN4	0
HTATSF1	0
AP1G1	0
SGTA	0
NARS	0
MYO1B	0
NUDT21	0
STRN	0
RRP9	0
GTPBP6	0
IDH3B	0
NRD1	0
CALU	1
AHCYL1	0
RAD21	0
AKR1B10	0
DHX16	0
PRPSAP2	0
SMARCA5	1
SPAG9	0
URB1	0
AQR	0
KDM1A	0
PPL	0
ACSL4	0
SNX3	0
MGEA5	0
SYNCRIP	0
GMDS	0
CCNT1	0
BUB1B	0
PLOD3	0
DIAPH1	0
SEP15	1
PLIN3	0
KPNA6	0
UGDH	0
CTNND1	0
EIF1B	0
SNX2	1
DPM1	0
USO1	0
CCDC22	0
PQBP1	0
DKC1	0
EIF5B	0
EDF1	0
DNAJA2	0
BRD4	1
PFDN1	0
PPP1R11	0
SRGAP2	0
WDR1	0
ROCK2	0
CPNE3	0
HIP1R	0
RNF40	0
ZC3H11A	0
CLUH	0
DNAJC13	0
CNOT3	0
COQ9	0
GGCT	0
NDUFS2	0
HMMR	0
PDCD6	0
TBCA	1
VPS4B	0
H2AFY	0
SH3BGRL	1
FLNB	1
CS	0
SEC22B	0
PRPF40A	0
MTX2	0
VPS26A	0
PMPCB	0
ERLIN1	0
NDUFS3	0
ECI2	0
BANF1	0
SF3B1	0
CSDE1	0
PRKRA	0
LYPLA1	0
SNRNP200	0
TIPRL	0
NUP155	0
CRTAP	1
CDC123	0
EIF3G	0
EIF3J	0
PSMD10	0
ZMPSTE24	0
IDH1	0
ALDH1L1	0
CCNK	1
ARL6IP5	0
BCAS2	0
DNAJC8	0
ATP5H	0
TRIO	1
GLRX3	0
RSL1D1	1
CLPX	0
NEBL	0
SEC14L2	1
SNCG	0
SRP72	0
DDAH1	0
URI1	0
MTA2	0
STK10	0
TOMM70A	0
TOX4	0
SEC24D	0
UFL1	0
PROSC	0
PRPF6	0
GLS	0
ABLIM3	0
AP2A2	0
SEC31A	0
UBR5	0
AGFG2	0
IKBKAP	0
GABARAP	1
SCEL	1
NDUFA7	1
RTN3	0
LETM1	0
LUC7L3	0
KIF20A	0
KIF4A	0
ATE1	0
VAPB	0
SNAPIN	0
NDUFA10	1
PGLS	0
SMC2	0
TACC2	0
TRIM16	0
LYPLA2	0
IPO7	0
MAP3K6	0
PGM3	0
CD2BP2	0
SVIL	0
AHSA1	0
PARN	0
SGPL1	0
SEC24A	0
METTL18	1
ETHE1	0
ACSL3	0
POLR1A	0
SNAP29	0
OXSR1	0
HSPA4L	0
PTBP3	0
AP2A1	0
DDX58	0
STAU1	0
SDPR	0
BAG2	0
BAG3	0
AIFM1	1
CLIC3	0
BPNT1	0
FADS2	0
MBD3	0
AGR2	1
CLPTM1	0
TOMM40	0
PAK4	0
ACTL6A	0
CYB5A	0
LDHA	1
GLUD1	0
DHFR	0
CYB5R3	0
GSR	0
SOD1	0
PNP	0
HPRT1	0
GOT2	0
ABL1	0
PGK1	0
AK1	0
ASS1	0
C3	0
HRAS	0
KRT6A	0
LMNA	0
SPTA1	0
FN1	0
ALB	0
TFRC	0
FTL	1
FTH1	0
CAT	0
ALDOA	0
CSTB	0
ANXA1	0
APOB	0
NR3C1	0
SOD2	1
OAT	0
TK1	0
KRT1	1
GAPDH	0
CAPNS1	0
TP53	1
HSPB1	0
TYMS	0
RPN1	0
RPN2	0
GNAI2	0
ATP1A1	0
ATP1B1	0
HMGN1	1
SLC25A5	0
ISG15	0
ALPP	0
EIF2S1	1
HMGN2	1
RPLP2	1
RPLP0	0
SSB	0
ITGB1	0
KRT18	0
KRT8	0
UROD	0
INSR	0
GLA	1
GSN	0
RB1	0
PTMA	0
CDK1	0
ATP5B	0
S100A6	0
EIF4E	0
ENO1	0
PYGL	0
GPI	0
NPM1	0
TPM3	0
EPHX1	0
LDHB	0
GPX1	1
P4HB	0
H1F0	0
CTSD	0
ANXA2	0
CAPN1	0
TUBB	0
PRSS1	0
PSAP	0
HEXB	0
PFN1	0
APRT	0
EPRS	0
CTSB	0
HSP90AA1	0
HNRNPC	0
FH	0
THBS1	0
ANXA6	0
SLC3A2	0
PFKM	0
HSP90AB1	0
SRPR	0
HMBS	0
PDHA1	0
CYC1	0
SNRPB2	0
SNRNP70	0
ITGA5	0
NFIC	0
VIM	0
KRT19	0
KRT7	0
GNAI3	0
ANXA5	0
KRT16	0
RPSA	0
SNRPA	0
ACAA1	0
SRP19	0
GSTP1	0
SNRPC	0
LGALS1	0
QDPR	0
HMGB1	0
GSTM1	0
ANXA4	0
CNP	1
DLD	0
HNRNPA1	0
SNRPA1	0
TACSTD2	0
PARP1	0
POLA1	0
IFIT2	0
IFIT1	0
LTA4H	0
ALDOC	0
H2AFZ	0
POTEJ	0
UBB	0
TROVE2	0
RRAS	0
ARAF	0
HIST1H1E	0
DLAT	0
TXN	1
CTSA	0
MGST1	0
PRKAR1A	0
ESD	0
HSPD1	0
HSPA5	0
LAMC1	0
PNMT	0
MAP2	0
HSPA8	0
SLC2A1	1
UMPS	0
PDHB	0
PYGB	0
RALA	0
ACADM	0
TOP1	0
TOP2A	1
G6PD	0
PC	0
MTHFD1	0
ADH5	0
CDK4	0
PRPS2	0
PABPC1	0
PCNA	0
HARS	0
COL6A1	0
IMPDH2	0
TPR	0
CKB	0
ANXA3	0
BCKDHA	0
ACTN1	0
PEPD	0
XRCC6	0
XRCC5	0
COX4I1	0
RNH1	0
EEF2	0
KRT10	0
KRT13	1
KRT5	0
PDIA4	0
TPT1	0
F3	0
PLS3	1
APEH	0
ETFA	0
GYS1	0
PRKAR2A	0
GTF2F2	0
CD59	0
MTHFD2	0
MIF	0
CD99	0
PRKCSH	0
FDPS	0
AKR1A1	0
PKM	0
ACYP2	1
HSP90B1	0
CCNB1	0
SNRPB	0
IDE	0
HNRNPL	0
DARS	0
JUP	0
GLUL	0
ANPEP	0
PVR	0
GSPT1	0
EZR	0
UCHL3	0
NME1	0
NQO1	1
GNS	0
RPS2	0
DSP	0
RPA2	0
MUC1	0
CD44	0
NQO2	0
H2AFX	0
ITGB4	0
GLB1	0
PPP3CB	0
NCK1	0
HIST1H1B	0
HIST1H1D	0
HIST1H1C	0
POR	0
MGMT	0
ATP2A2	0
STMN1	0
YBX3	0
HSPA6	1
HMGA1	0
GOT1	0
PRKCA	0
ITGA2	0
UBTF	0
PRKACA	0
CAPN2	0
CEBPB	1
CTPS1	0
DDX5	0
PFKL	0
LGALS3	0
PSMC3	0
TCP1	0
PTPN1	0
RPL35A	0
ARF4	0
RPL7	0
VCL	0
NAT1	0
SON	0
NELFE	0
PGAM1	0
RCC1	0
LIG1	0
XRCC1	0
MYL12A	0
PLCG1	0
NCL	0
HK1	0
POLR2C	0
NDUFV2	0
EIF2AK2	0
SRM	1
CSNK2A2	0
NFKB1	0
ATP2B1	0
EIF2S2	0
ANXA7	0
BTF3	1
RAB5A	0
MSH3	0
PSMB1	0
COX5A	1
LMNB1	0
CAST	0
IMPDH1	0
RASA1	0
GSTM3	0
ATP6V1B2	0
ATP6V1C1	0
CSRP1	0
FLNA	0
MAOA	0
ACO1	0
NT5E	0
VDAC1	0
SDHB	0
COMT	0
TGM2	0
OSBP	0
PCMT1	0
FBL	0
GART	0
PAICS	0
SCP2	0
UBA1	0
HNRNPA2B1	0
UQCRC2	0
FBLN1	0
TCEA1	0
SFPQ	0
PPIB	0
ME2	0
GLDC	0
WARS	0
RPS3	0
SP100	0
MCC	0
AHCY	0
CFL1	0
EIF4B	1
CPT2	0
DTYMK	0
RRM1	0
EEF1B2	0
ATP5F1	0
ACP1	0
ACAT1	0
POLR2A	0
CDK2	0
MCM3	0
MPST	0
RPS12	0
BRD2	0
YY1	0
DNAJB1	0
ATP5A1	0
PSMA1	0
PSMA2	0
PSMA3	0
PSMA4	0
S100P	1
ITGA3	0
MSN	0
DDX6	0
DNMT1	0
U2AF2	0
RPL13	0
S100A4	1
HMGB2	0
PTBP1	0
TARS	0
VARS	0
FKBP2	0
STOM	0
YWHAQ	0
RPL10	0
RPA1	0
APEX1	1
CAD	0
CALR	0
MAP4	0
CANX	0
PSMA5	0
PSMB4	1
PSMB6	0
PSMB5	0
NDUFS1	0
MAPK1	1
ERCC5	0
GRN	1
LAP3	0
GTF2E2	0
TPP2	0
IMPA1	0
EPHA2	0
SHC1	0
CRABP2	0
TKT	0
RBMS1	0
PML	0
EEF1D	0
MARCKS	0
GNA11	1
ALDH4A1	0
ERP29	0
PRDX6	0
C21orf33	0
BLVRB	0
PRDX5	0
PRDX3	0
ATP5D	0
RPL12	0
ECHS1	1
CMPK1	0
PEBP1	0
PPP2R1A	0
PPIF	0
NMT1	1
HMOX2	0
ADSS	0
ADSL	0
CLIP1	0
SRI	0
SERPINB1	0
ALDH1B1	1
ALDH3A1	0
POLR2B	0
SDHA	0
GDI1	0
MAT2A	0
RRM2	0
DNAJA1	1
AKT1	0
AKT2	0
UQCRC1	0
HIBADH	0
ATIC	0
HNRNPH3	0
HNRNPH1	0
CASP14	0
YWHAB	0
SFN	0
STIP1	0
S100A11	0
PRDX2	0
DCTD	0
PYCR1	0
GBP1	0
GBP2	0
RPL9	0
ACSL1	0
KIF5B	0
CSTF2	0
DUT	0
ABCC1	0
CKS2	0
MCM4	0
MCM5	0
MCM7	0
SHMT1	0
SHMT2	0
HSPA1L	0
HSPA4	0
MPI	0
PFN2	0
CA8	1
CTNNA1	0
CTNNB1	0
PHB	0
SERPINB6	0
NF2	0
RDX	1
RPA3	0
RFC4	0
RPL22	0
GTF2F1	0
SPR	0
KRT9	1
MYH9	0
MYH10	0
COPB2	0
ADD1	0
BSG	1
FUS	0
NUP214	0
DEK	0
GLRX	0
KRT2	0
HMGCL	0
PSMC2	0
ARL3	0
MAP2K2	0
ATP5C1	0
ATP6V1E1	0
CPOX	0
RPL4	0
LONP1	0
PGM1	0
GNL1	0
SERPINB5	0
DLST	0
GPX4	0
SRP14	0
NUP62	0
HPCAL1	0
FDFT1	0
TAGLN2	0
TALDO1	0
ETFB	0
RBMX	0
ATP6V1A	0
HSPA9	0
EIF4A3	0
RPS19	0
RPL3	0
ANP32A	0
FEN1	0
CAPG	0
CAP2	0
CCT6A	0
NNMT	0
RPL13A	0
STAT3	0
USP8	0
PEX19	0
MDH1	0
MDH2	0
RFC5	0
RFC3	0
HADHA	0
EIF2S3	0
EIF2D	1
PTGDS	0
NAA10	1
PPP1R2	0
CSK	0
GARS	0
IARS	0
PRKCI	0
ECI1	0
TMPO	0
TMPO	0
STAT1	0
SKIV2L2	0
AKR1C3	0
MTOR	0
EPS15	0
RPS27	0
LRPPRC	1
ACAA2	0
RPL35	0
PAFAH1B1	0
MCAM	0
CRAT	0
MATR3	0
MSH2	0
GPD2	0
SSR1	0
RANBP1	0
NAMPT	0
PSMC4	0
VDAC2	0
ACADSB	0
CBX5	0
USP5	0
MKI67	0
RANGAP1	0
RECQL	0
NOP2	0
ATRX	0
CRK	0
CRKL	0
MTIF2	0
BAG6	0
NSF	0
MAP2K3	0
RPL27A	0
RPL5	0
RPL21	0
RPL28	0
RPS9	0
RPS5	0
RPS10	0
MAP1B	0
NEDD4	0
UTRN	0
IQGAP1	0
STT3A	0
CAPZA2	0
QARS	0
RPL29	0
ZFP36L2	0
UQCRFS1	0
ATP5O	0
PREP	0
ME1	0
PIP4K2A	0
ARCN1	0
LSS	0
GCLC	0
GCLM	0
PSMD8	0
PRRC2A	0
GSS	0
CCT5	0
KRT6C	0
IDH2	0
PITPNB	1
POLD2	0
PXN	0
ALDH9A1	0
RPL34	0
LMAN1	0
NASP	0
FASN	0
CCT3	0
ARRB1	0
TUFM	0
ALDH7A1	0
CENPF	1
PCYT1A	0
AARS	0
CARS	0
HARS2	0
SARS	0
CSNK1E	0
PSMB3	0
PSMB2	0
MCM2	0
ACADVL	0
YLPM1	0
TMED10	0
RBM25	0
NUMB	0
EIF2B2	0
HINT1	0
NUP153	0
RANBP2	0
TSC2	0
NDUFV1	0
TAF6	0
SEPHS1	0
GMPS	0
MRE11A	0
IDH3A	0
GDI2	0
EMD	0
CPT1A	0
SERPINH1	0
ST13	0
VASP	0
DNM2	0
METAP2	0
KNTC1	0
PPT1	0
RPL14	0
CCT8	0
CCT4	0
ANXA11	0
PAPOLA	0
FXR1	0
FXR2	0
RAB5C	0
RAB7A	0
RAB13	0
DAP	0
DAP3	0
DUSP3	0
SMARCA4	0
IDH3G	0
GALK1	0
SSR4	0
BCAP31	0
MECP2	0
HCFC1	0
ALDH3A2	0
ALDH5A1	0
HSD17B4	0
PSMD7	0
VAMP7	0
RPS6KA3	0
HDGF	0
NDUFA8	0
HNRNPA3	1
PGD	0
HNRNPM	0
KPNA2	0
KPNA1	0
RAP1GDS1	1
POLR2H	0
ARHGDIA	0
ARHGDIB	0
AGFG1	0
HNRNPF	0
MSH6	0
KIF11	0
HRSP12	0
SMS	0
MRPL12	0
THOP1	0
CAPZA1	0
CRIP2	0
NUP98	0
BLVRA	0
PPP5C	0
PLK1	0
ARFIP1	1
ACLY	0
METAP1	0
SUCLG1	0
MVD	0
COPB1	0
COPA	0
AP2S1	1
SLC16A1	1
SEC24C	0
SUB1	0
RARS	0
YARS	0
USP14	0
ATP1B3	0
RAD23B	0
AK2	0
ALDH18A1	0
NAPA	0
EIF5	0
PSMD4	0
DRG2	0
CSE1L	0
VCP	0
HADHB	0
MLLT4	0
NAP1L1	0
ADK	1
ADAR	0
TPD52	0
SEC13	0
NHP2L1	0
NPEPPS	0
HNRNPH2	0
OXCT1	0
SUMO3	1
EIF3B	0
BID	0
RRP1	0
MARS	0
EIF6	0
CTBP2	0
NDUFA6	0
BCAR1	0
WDR4	0
GEMIN4	0
NUP107	0
EEFSEC	0
MTPN	0
TPI1	0
EIF3E	0
SEC61B	0
MYL6	0
ACTB	0
EIF4A1	0
RPS20	1
PRPS1	0
PSMA6	1
S100A10	1
CDC42	1
DSTN	0
RAB8A	0
SRP54	0
RAB2A	1
RAB5B	0
RAB10	0
UBE2M	0
UBE2N	0
RAB14	0
ACTR3	0
ACTR2	0
ACTR1A	0
COPS2	0
ARF3	1
ABCE1	0
RAP1B	0
RPS3A	0
RPL26	0
PSME3	0
RPL15	0
MAGOH	0
RPL27	0
RPL37A	0
RHOA	0
HSPE1	0
SEC61A1	0
VBP1	0
STXBP1	0
DAD1	0
NPC2	0
COPZ1	0
RPL37	0
SUMO2	1
WDR5	0
NUTF2	0
HNRNPK	0
YWHAG	0
RPS7	0
PPP1CA	0
PPP1CB	0
PSMC1	0
PSMC5	0
RPS8	1
RPS15A	0
RPS16	0
YWHAE	0
RPS14	0
RPS23	0
RPS18	0
RPS29	0
RPS13	0
RPS11	0
SNRPE	0
SNRPG	1
LSM6	0
SNRPD1	0
SNRPD2	1
SNRPD3	0
TMSB4X	1
ARF6	0
PSMC6	0
RPL7A	0
ETF1	0
RPS4X	0
RPL23A	0
RPS6	0
RAB1A	0
RAN	0
RPL23	0
RPS15	0
RPS24	0
RPS25	0
RPS28	0
GNB1	0
RPL30	0
RPL31	0
RPL10A	0
RPL32	0
RPL11	0
RPL8	0
PPIA	0
FKBP1A	0
RPS27A	0
GRB2	0
TRA2B	0
RAC1	0
AP2B1	0
VAMP2	0
YWHAZ	0
PPP2R2A	0
DYNLL1	0
RPL38	0
RPS21	0
EIF5A	0
GNB2L1	0
UBE2I	0
TMSB10	1
PPP2CA	0
YBX1	1
CSNK2B	0
TPM4	0
ACTC1	0
UBE2L3	0
EEF1A1	0
TUBA1B	0
TUBA4A	0
TUBB4B	0
CSNK2A1	1
PAFAH1B2	0
NOP14	0
IGBP1	0
EIF4G2	0
RPP30	0
GTF2I	0
CCT2	0
RAE1	0
GSTO1	0
PRKDC	0
IFI35	0
BASP1	0
MRPS22	0
MRPS25	0
MRPS35	0
MRPS5	0
MRPS36	0
MRPS11	0
MRPS15	0
MRPS34	0
MRPS6	1
MRPS9	0
SARNP	0
COG7	0
RPL24	0
RPL36A	0
ARF5	0
ERH	0
RHOG	0
RPL19	0
SRSF3	0
DAB2	1
XIAP	0
RBM10	0
RBM3	0
CYCS	0
TFAM	0
PITPNA	1
HDLBP	0
PURA	0
CLTC	0
NFKB2	0
FKBP3	1
REEP5	0
SORD	0
HNRNPU	0
U2AF1	0
SPTBN1	0
TIAL1	0
SET	0
SRSF2	0
CAP1	0
HMGCS1	0
SLC7A5	0
EXOSC10	0
PFKP	0
XPC	0
EWSR1	0
OCRL	0
TAGLN	0
OGDH	0
KIF23	0
RPL18A	0
MAP2K1	0
FKBP4	0
RPL6	0
TOP2B	0
DST	0
MLLT1	0
CAV1	0
ACY1	0
TNFAIP2	0
LMNB2	0
MVK	0
ERCC6	0
TAP1	0
CEBPZ	0
RELA	0
UBXN1	0
GBE1	0
EIF4G1	0
KRT17	0
TLE1	0
GLO1	0
AKR1C1	0
SSBP1	0
YWHAH	0
CSTF1	1
UBE3A	0
PTPN12	0
PTK2	0
SRSF11	0
EEF1A2	0
CALD1	0
PTPN11	0
PPAT	0
GFPT1	0
PSME1	0
PRDX1	1
RPL18	0
C1QBP	0
CKAP4	0
TJP1	0
KHDRBS1	0
KLC1	0
SRSF1	0
ARHGAP1	0
SRSF4	0
DHX9	0
CRYZ	0
GOLGA3	0
GOLGA2	0
LGALS3BP	0
PPID	0
SSRP1	0
NSUN2	0
RBBP4	0
NCBP1	0
AHNAK	0
GALNT2	0
CPSF1	0
PMPCA	0
KIAA0196	0
NUP160	0
TWF1	0
ASPH	0
AKAP13	0
CDC20	0
GRSF1	0
SF3A3	0
AIMP1	0
ILF2	0
ILF3	0
LMAN2	0
EPS8	0
TRAP1	0
TRAF2	0
ANK3	1
DLG1	0
MYO1E	0
PPP1R8	0
CSTF3	0
ECH1	0
FLII	0
COASY	0
ACACA	0
GPS1	0
IK	0
PRKAA1	0
PPFIA1	0
CALCOCO2	0
EIF2B5	0
TARDBP	0
HNRNPA0	0
AIMP2	0
FADD	0
PRDX4	0
PAK2	0
CBX3	0
STK3	0
STX5	0
PSMD2	0
DDX10	0
DNAJC3	0
NME3	0
SRSF9	0
SRSF6	0
TRIM28	0
G3BP1	0
PABPC4	0
EIF3I	0
PLD1	0
MRPL49	0
NNT	0
PPIG	1
TCOF1	0
SF3B2	1
GOLGA4	0
PDAP1	0
FKBP5	0
MYO9B	1
PICALM	0
SQSTM1	1
TUBB3	0
ASAH1	0
PRPF4B	0
PIN1	0
HDAC1	1
DCTN2	0
NAE1	0
ITPK1	0
SNW1	0
SNX1	0
KRR1	0
PWP1	0
CUL1	0
CUL2	0
CUL3	0
CUL4A	0
CUL4B	0
TSTA3	0
MOGS	1
ALCAM	0
NACA	0
THOC5	0
SHROOM2	0
SPTAN1	0
GNL2	0
DDX39B	0
BLMH	0
EXOSC2	0
TUBB2A	0
BYSL	0
IDI1	0
CBFB	0
CDK13	0
CKAP5	0
CIRBP	1
COTL1	0
HNRNPD	0
IL18	0
DSG2	0
TRIM29	0
BOP1	1
SAFB2	0
EIF3A	0
UBAP2L	0
GIT2	0
MLEC	0
TTLL12	0
FHL2	0
DCTN1	0
DYNC1H1	0
EIF2B1	0
EIF4A2	0
TCEB3	0
CTTN	0
FLOT2	0
TRIM25	0
PTK2B	0
FLNC	0
FKBP8	0
FAM50A	0
GNA13	0
GALE	0
CAPRIN1	0
RBM39	0
HLTF	0
SQLE	0
PDIA5	0
MCM6	0
ITPR3	0
PLS1	0
IRF3	1
TRIP12	0
PUM1	0
CLINT1	0
SMC1A	0
RRP1B	0
PDCD11	0
BMS1	0
USP10	0
MESDC2	0
GANAB	0
PPP2R5D	0
LBR	0
MVP	0
GOLGB1	0
CHD4	0
LASP1	0
PTGR1	0
ZNF638	0
KPNB1	0
NOLC1	0
NUMA1	1
GAPVD1	0
KRT72	0
NAA25	0
NCAPH	0
SPCS2	0
PSMD6	0
MORF4L2	1
FAM175B	0
SEPT2	1
SART3	0
NCAPD2	0
EXOSC7	0
TNIP1	0
EFTUD2	0
RAB3GAP1	0
KARS	0
RRS1	0
POLD3	0
EIF4H	0
ACAP2	0
BRD3	0
WDR43	0
ACOX1	0
EEA1	0
PDIA6	0
PAFAH1B3	0
PMVK	0
PLEC	0
PCM1	0
NOMO1	0
PON2	0
PPA1	0
PTGES3	0
NONO	0
PPP2R4	0
PWP2	0
QPRT	0
RAB35	0
RNPS1	0
PCBP1	0
PCBP2	0
TCEB1	0
TCEB2	0
RHEB	0
TOMM20	0
MTFR1	0
DHCR24	0
SF3B3	1
KIAA0020	0
DLGAP5	0
RSU1	0
CNN3	0
RPS6KA1	0
SAFB	0
SF3B4	0
SF3A2	1
PPP1R7	0
SEC23A	0
SEC23B	0
SF3A1	0
TRAM1	0
TSN	0
SF1	1
TRIP10	0
TRIP11	0
TRIP13	0
OASL	0
MED1	0
TRIP4	0
TRIP6	0
MAPRE1	0
ELAVL1	0
NSDHL	0
TOMM34	0
MSMO1	0
ITSN1	0
TBCE	0
UBE2V2	0
STXBP2	0
NEDD8	0
ADIRF	1
RAB11B	0
ZYX	0
SEPT7	0
CCDC6	0
UAP1	0
PSMD5	0
PKN2	0
DDB1	0
PPP2R5E	0
MAPK14	0
CDC37	0
DPYSL2	0
RBBP7	0
SRSF7	1
CPSF6	0
DBN1	0
FSCN1	0
IFI16	1
DECR1	0
NDUFA5	0
TST	0
UBE2S	0
GUK1	0
HAGH	0
HIST2H2BE	0
NDUFA9	0
PCK2	0
HADH	0
UGP2	0
TXNRD1	0
IMMT	0
KNOP1	0
HNRNPUL2	0
INF2	0
PDS5A	0
KIF7	0
AAK1	0
ERCC6L	0
TSR1	0
RALGAPA2	0
IAH1	0
SMU1	0
LRRFIP1	1
LEPRE1	0
MAP7D1	0
DAK	1
LSM12	1
ADCK5	0
TIMM50	0
LARP7	0
NADK2	0
PREPL	0
TBC1D10B	1
ARID4B	0
GRIPAP1	0
TP53I3	0
HSD17B12	0
USP39	0
LACTB2	0
PYCRL	0
ACTBL2	0
ZNF326	0
DNAJC21	0
HERC4	0
PPP6R3	0
EMC4	0
EARS2	0
METTL10	0
MIA3	0
PITRM1	0
PRRC2B	0
RRP12	0
TOR1AIP1	1
HABP4	0
GNAS	0
SAMD9	1
DNTTIP2	0
EXOSC6	0
FAM21B	1
NUP188	0
HP1BP3	0
CEP170	0
FKBP15	0
UBR4	0
UBAP2	0
RBM26	0
NT5DC1	0
LYRM7	0
RIF1	0
OBSCN	1
CDC42BPA	0
RNF20	0
DBT	0
BROX	0
LRRC16A	0
C19orf70	0
RNF213	0
MAP1S	0
ARL6IP4	0
ATG16L1	0
DIEXF	0
TNS3	0
CWF19L1	0
ATL3	0
RPL7L1	0
CIAPIN1	0
PTRHD1	0
ELP2	1
LAMTOR1	0
TWF2	0
NIPBL	0
SLC25A24	1
TMEM214	0
HIBCH	0
ARMC6	0
PTRF	0
ERAP2	0
CDC73	0
LLGL2	0
TATDN1	0
EDC4	0
PRPF8	0
SCYL2	0
FAHD1	0
PDXDC1	0
TLDC1	0
DARS2	0
FBXO38	0
CENPC	0
NCEH1	0
ZC3H14	0
CCDC137	0
LARP1	0
ATAD2	0
WDR74	0
MTHFD1L	0
FIP1L1	0
TMEM205	0
CWC27	0
WDR82	0
MPRIP	0
RAB11FIP1	0
GIGYF2	0
HSDL2	0
CCBL2	0
FAM83H	0
C1orf122	0
ACAD8	0
VPS13C	0
IKBIP	0
LARP4	1
SUPT6H	0
SND1	0
DDX46	0
TRMT10C	0
BZW1	0
EIF3M	0
CYFIP1	0
COPS6	0
MOB1B	1
KDM3B	0
RRM2B	1
TRMT1L	0
ZC3HAV1	0
NRK	0
EFTUD1	0
NUP54	0
MYH14	0
NUFIP2	0
MAVS	0
CLASP1	0
DHX29	0
KDELC2	0
HDGFRP2	0
DCXR	0
WAPAL	0
IRF2BP2	0
HUWE1	0
YTHDF3	0
MRPL10	0
CENPV	0
GLRX5	0
MYPN	0
PEG10	1
DPP9	0
ACOT1	0
MTDH	0
TLK2	0
ZNF598	0
KTN1	0
CADPS2	0
AACS	0
LUZP1	0
ALYREF	0
ZC3H18	0
CAND1	0
HOOK3	0
THOC6	0
PROSER2	0
DDX42	0
STX12	0
KIF18B	0
GATAD2A	0
ERC1	0
MINA	0
NUDCD3	0
AHNAK2	0
DNAH10	0
SAMD9L	0
MISP	0
WDR75	0
TEX2	0
FAM114A1	0
GCC2	0
CHERP	0
CCAR1	0
RBM12B	0
FTSJ3	0
CKAP2L	0
SRRM1	0
SMAP1	1
SUPV3L1	0
EXOC8	0
RNF168	0
XRN1	0
PELP1	0
ABI1	0
C11orf31	0
TNS4	0
C8orf59	0
RPTOR	0
CCAR2	0
NDUFAF2	0
NUP93	0
LRRC47	0
ARHGEF28	0
GPD1L	0
ARHGAP18	0
ASCC3	0
EHBP1L1	0
STAG2	0
SYNPO	1
MMGT1	0
AFAP1	0
NKAP	0
MRPL50	0
COMMD1	0
CPSF7	0
ARFGAP2	0
ARFGAP1	0
EMC1	0
DDX51	0
ENAH	0
C19orf47	0
EIF1AD	1
SPATA5	0
GOLM1	0
COLGALT1	0
POGLUT1	0
TXNDC5	1
SCCPDH	0
SERBP1	0
FAM98A	0
APOA1BP	0
SMG8	0
LSM14A	0
EHBP1	0
TNRC6A	0
ABCF1	0
SRFBP1	0
BOD1L1	0
NUP37	0
NUP35	0
THOC2	0
GADD45GIP1	0
WDR48	0
SMARCC2	0
NPLOC4	0
NUBPL	0
GOLGA5	0
SHKBP1	0
UBA3	0
PIP4K2C	0
MRPL30	0
KIAA1524	0
PNPT1	0
HM13	0
BICD2	0
NEK9	0
GPT2	0
DDX54	0
BRIX1	0
NEK7	0
SSH3	0
UTP15	0
GPX8	0
GEMIN5	0
IPO4	0
ZNF384	0
WIPF2	0
NOC3L	0
ZC3H15	1
PPP1R13L	0
C12orf23	0
NUP133	0
PDCD6IP	0
THEM6	0
NUDCD2	0
SNRNP27	0
SCFD1	0
UBLCP1	0
PCNP	0
LMO7	0
CKAP2	0
ATXN2L	0
PHIP	0
PRPF31	0
NELFB	0
PALLD	0
PSPC1	0
GATAD2B	0
DNAH7	0
DNAJC9	0
CTNNBL1	0
SSH1	0
AHCTF1	0
LZIC	0
IRGQ	0
DDX1	0
H1FX	1
PSMF1	0
GBF1	0
RTF1	0
TMEM131	1
MRPS27	0
AP3S1	0
PHF3	0
NDRG1	0
HSPH1	0
SEPT8	0
MYO18A	0
GCN1L1	0
HMHA1	0
NUP205	0
PIGK	0
MRPS31	0
AKAP1	0
ANP32B	1
PRCC	0
TFG	0
ARPC1A	0
HDAC2	0
STAM	0
SYMPK	0
TAF15	0
EVPL	0
GGH	0
DDX17	0
APBB2	0
RAD50	0
CELF1	1
ARHGEF1	0
UFD1L	0
UPF1	0
COPS5	0
GPKOW	0
SMARCC1	0
KHSRP	0
TNPO1	0
ARHGEF2	0
USP13	0
USP9X	0
USP7	0
LPP	0
HIST1H2AC	1
C19orf10	0
GJA10	0
RPL36AL	0
ZNF622	0
GFM2	0
NCLN	0
ERGIC1	0
TBRG4	0
CCDC47	0
MRPL24	0
SYAP1	0
EXOC4	0
FERMT2	0
FUBP1	0
LRRC59	0
VPS33A	0
TTC28	0
SH3KBP1	0
AIDA	0
PPWD1	0
EFHD2	0
PYCR2	0
C12orf43	0
DCPS	0
PPP1R14B	0
INTS12	0
ACSF2	0
FLYWCH2	0
FAF2	0
AP2M1	0
NMD3	0
REPS1	0
DNAJC19	0
RMDN1	0
ECHDC3	0
CMBL	0
MSI2	0
SNRNP40	0
DNAH11	1
MRRF	0
SEH1L	0
KIAA1279	0
GNPNAT1	0
MRPS24	1
DAZAP1	1
RBM33	0
DNAJA3	0
S100A16	0
THOC1	0
OTUB1	0
PGM2	0
LTV1	0
MRPL48	0
DCUN1D1	0
TOE1	0
DDX27	0
ZC2HC1A	0
PDLIM5	0
ERO1L	0
PGAM5	0
DDRGK1	0
FUBP3	0
RBM17	1
SUCLG2	0
ABHD14B	0
THOC3	1
COG3	0
CDK5RAP3	0
VCPIP1	0
ELMO2	0
TMX3	0
CHAMP1	0
ZFP91	0
BTF3L4	0
RNF170	0
USP47	0
CLPTM1L	0
PBK	0
DNAJC1	0
HIST1H2AH	0
CNDP2	0
[truncated: 582 more rows]
