# Supplementary material for: KeyPathwayMiner 4.0: condition-specific pathway analysis by combining multiple omics studies and networks with Cytoscape
Source: BMC Syst Biol. 2014 Aug 19;8:99. doi: 10.1186/s12918-014-0099-x (PMC4236746; doi:10.1186/s12918-014-0099-x)
Supplement: Additional file 3: — Breast cancer expression files to be used with the step-by-step instructions. [file s12918-014-0099-x-S3.zip › add3/1263088887130320_add4.txt]

ESYT2	0
C1orf226	0
PLEKHG3	1
KLRG2	1
XIRP2	0
ZNF316	0
ANKRD36	1
ZSWIM8	1
ARHGAP32	1
LPIN1	1
HEPACAM2	0
USP8	1
DPF2	1
DUS2	0
MAP4	1
SRRM1	0
DNAJB6	0
SIPA1L1	1
SPECC1	0
DDX24	1
TRPM7	1
SYNJ1	0
PITPNC1	0
AP3B1	1
PGRMC1	1
SUPT5H	1
TAF4	0
DFFA	0
WWP2	0
WASL	1
DNM1L	1
PIK3C2A	0
BIN1	1
KPNA3	1
EBAG9	1
NOP56	1
DDX3X	1
ARID1A	0
TRAFD1	1
AP3D1	0
CHD1	0
TP53I11	0
KMT2D	0
PDCD5	0
SLC9A3R1	1
SCAMP3	0
HAT1	1
PPP1R12A	1
ARHGEF10	0
ZNF609	1
SEC16A	0
U2SURP	1
ARHGEF11	0
BET1	0
PGRMC2	1
RGL2	0
ZNF185	1
CTAGE5	1
EIF3H	1
TNRC18	0
SLC16A3	0
CD3EAP	1
CYB5B	0
DYNC1LI2	0
SRGAP3	0
CTIF	0
PPIP5K2	1
WDR62	0
TPD52L2	1
EIF4G3	1
EPB41L2	1
HTATSF1	1
ENSA	0
NRD1	1
PRICKLE3	0
PRPSAP2	0
SMARCA5	0
SPAG9	1
SIPA1L3	0
KIF1B	0
TBC1D4	1
PPL	1
CDC40	0
PDE8A	0
PLIN3	1
CTNND1	1
SNX2	0
PFKFB2	1
DKC1	1
EIF5B	0
BRD4	1
OPHN1	0
NBN	0
SRGAP2	0
N4BP1	0
CLASP2	0
PHF2	1
ZC3H11A	0
ANKRD17	1
SIN3B	0
ZNF217	1
H2AFY	1
FLNB	1
NCOR1	1
SEC22B	0
PRPF40A	1
GIGYF1	0
TAF5L	0
SF3B1	1
PRKRA	1
MYCBP2	0
SURF6	1
NUP155	0
PPP1R15A	0
BCAR3	0
EIF3G	0
PPP1R37	1
CCNK	1
PIAS1	0
TRIO	0
RSL1D1	1
URI1	0
STK10	1
TOMM70A	0
UFL1	1
PHF14	0
SASH1	0
UBXN7	1
PCF11	0
CDK14	0
ABLIM3	1
SOGA1	0
SEC31A	1
TJP3	0
SCEL	1
ZRANB2	0
KIF4A	0
SBF1	0
KAT7	0
SNAPIN	0
MPZL1	0
SLU7	1
PGM3	0
CD2BP2	1
SVIL	0
PARN	0
PCNT	0
AP2A1	0
WIZ	1
STAU1	0
SDPR	1
BAG3	1
MLYCD	0
CLIC3	1
PAK4	1
WHSC1	0
ABL1	0
EGFR	0
PGK1	0
MYC	1
KRT6A	1
LMNA	0
TFRC	0
RAF1	1
ALDOA	1
GAPDH	0
ERBB2	1
TP53	0
HSPB1	1
JUN	0
SSB	1
KRT18	1
KRT8	1
RB1	1
CDK1	1
NPM1	1
CENPB	1
ANXA2	1
EPRS	0
HSP90AA1	1
HNRNPC	0
LYN	0
HSP90AB1	1
SNRNP70	0
NFIC	1
VIM	1
KRT19	1
KRT7	0
LGALS1	1
HNRNPA1	1
ARAF	0
HIST1H1E	1
C7	0
PRKAR1A	1
HSPD1	0
MAP2	1
TOP2A	1
TPR	1
XRCC6	0
EEF2	1
KRT13	1
KRT5	1
PKM	0
JUP	0
BRAF	0
CD46	0
DSP	1
CD44	1
H2AFX	0
ITGB4	1
PECAM1	1
NCK1	1
HIST1H1B	1
HIST1H1D	1
HIST1H1C	1
MGMT	0
STMN1	1
ZNF22	0
ZKSCAN1	0
HMGA1	1
UBTF	1
ATF7	0
PRKACA	0
CTPS1	1
PFKL	1
TCP1	1
VCL	1
SON	1
NELFE	0
PGAM1	0
RCC1	1
LIG1	1
XRCC1	0
MYL12A	1
PLCG1	0
NCL	1
TFE3	0
NFKB1	0
ATP2B1	0
LMNB1	0
BCL3	0
CDK11B	1
FLNA	1
NF1	1
TNFAIP3	1
VDAC1	1
OSBP	0
PAICS	1
UBA1	0
HNRNPA2B1	0
CBL	1
TCEA1	1
SFPQ	0
RPS3	1
JAK1	0
SP100	1
CFL1	0
EIF4B	1
POLR2A	0
ADRBK1	0
PSMA3	0
DNMT1	1
U2AF2	1
PTBP1	1
EEF1G	0
CAD	1
MAP4	0
CANX	1
SSFA2	0
MAPK1	1
ERCC5	1
RBL1	0
IMPA1	0
EPHA2	1
SHC1	0
ARID4A	1
PML	1
EEF1D	1
PDHA2	1
MARCKS	0
RPL12	0
NKTR	0
NMT1	1
CLIP1	1
RRM2	1
HIVEP2	0
HNRNPH3	0
HNRNPH1	0
ELF1	1
KIF5B	1
SDC2	0
EVI2B	0
CTNNA1	1
CTNNB1	1
RFC1	1
GTF2F1	1
HRH1	0
PTGER4	0
IRS1	1
MYH9	1
COPB2	1
ADD1	1
NUP214	1
ARL3	1
MAP2K2	0
RPL4	0
PGM1	0
TAGLN2	0
RBMX	1
BRCA1	0
COIL	1
EIF4A3	0
CUX1	0
CAP2	1
BCL6	1
PRPH	0
NAA10	1
IARS	1
ELK3	0
TMPO	0
TMPO	1
RPS27	1
ABL2	1
HTT	0
MATR3	1
VDAC2	0
USP5	0
MKI67	1
NOP2	1
ATRX	1
RPS10	1
MAP1B	1
NEDD4	0
YAP1	0
IQGAP1	1
RAP1GAP	0
RPL29	0
GJA8	1
PRRC2A	1
PTDSS1	0
CSNK1D	0
PXN	1
NR2C2	0
MAPKAPK2	1
RPL34	0
NASP	0
FASN	0
CENPF	0
PCYT1A	1
MCM2	1
RBM25	1
RANBP2	1
TSC2	1
TAF6	0
GMPS	0
LIG3	1
VASP	0
CDK7	0
RPL14	1
RAB7A	0
NOVA1	0
SMARCA4	0
MECP2	1
HCFC1	0
RPS6KA3	0
HDGF	1
HNRNPM	0
KPNA2	0
AGFG1	1
MSH6	1
VAV2	1
RBM5	0
NUP98	1
BLVRA	0
ARFIP1	0
ACLY	1
SMTN	0
SLC16A1	0
CLNS1A	0
ATXN1	0
ATN1	0
USP14	1
MLLT4	0
ADAR	1
LAMB2	1
TPD52	1
RRP1	1
HDAC4	0
BCAR1	1
WDR4	0
KLF3	0
FOXL2	1
TPI1	0
SEC61B	1
UBE2M	0
RPS3A	0
PSME3	0
SUMO2	0
HNRNPK	1
PPP1CA	0
RPL23A	0
RPS6	1
RPS27A	0
TRA2B	0
YWHAZ	1
CSNK2B	1
FAM193A	0
SH3BP2	1
NOP14	0
RBM6	0
RPP38	1
GTF2I	1
GPSM2	0
SRSF3	0
FOXK1	1
DAB2	0
RBM10	0
FOXO4	0
HDLBP	0
CDK16	0
HSF1	1
HNRNPU	1
SPTBN1	1
SET	1
FOXK2	0
CAP1	1
HMGCS1	0
TFAP4	0
PFKP	0
XPC	1
AKAP17A	0
RPL18A	0
TOP2B	1
MLLT1	1
CAV1	1
KMT2A	1
LMNB2	0
EIF4G1	1
TLE3	1
PTPN12	1
PTK2	0
SRSF11	1
PRKCD	1
CALD1	1
PTPN11	1
GFPT1	0
EXOSC9	0
RPL18	0
TJP1	1
SPAG1	1
SOS1	0
SRSF1	1
ARHGAP1	0
SRSF4	0
PCDH1	0
SLC20A2	0
RBL2	0
CAMSAP2	0
AHNAK	1
FCHO2	0
HSPA14	0
AKAP13	0
TP53BP1	1
ILF3	1
EPS8	1
MYO1E	1
BNIP2	1
ARHGAP5	0
PRDM2	1
STRN3	0
FLII	0
ACACA	0
CHAF1B	1
PPFIA1	0
EIF2B5	0
PAK2	1
CBX3	1
STK3	1
PSMD2	0
MAP3K1	0
SRSF9	0
SRSF6	1
TRIM28	1
G3BP1	0
MTA1	0
PPP2R5C	0
DYNC1I2	1
ORC1	0
ORC2	0
SNTB2	1
TCOF1	1
SF3B2	1
ADAM9	0
MYO9B	0
PICALM	0
MAMLD1	0
SQSTM1	1
CAMK2G	1
SNW1	0
STIM1	0
TRA2A	1
CUL4A	0
TP53BP2	0
DYRK1A	0
RIN1	0
SHROOM2	1
CDK13	1
HNRNPD	1
DAG1	0
TRIM29	1
VGLL4	1
SAFB2	1
FAM53B	0
ARHGEF7	1
UBAP2L	1
SCRIB	1
DYNC1H1	1
TCEB3	0
CTTN	1
PTK2B	0
RBM39	1
DHX8	1
ITPR3	0
PUM1	0
MDC1	0
RRP1B	0
DIP2A	0
PPP2R5D	0
LBR	0
MEF2D	1
LASP1	1
NFIX	0
ZNF638	1
NOLC1	1
NUMA1	1
GAPVD1	1
NCAPH	0
SEPT2	1
R3HDM1	0
RAB3GAP1	0
POLD3	1
ACAP2	0
WDR43	1
PEA15	1
PLEC	1
PCM1	0
PTGES3	1
NONO	0
RNPS1	1
RBBP5	1
RALBP1	1
PCBP2	1
CNN3	0
RPS6KA1	0
SAFB	1
SF3A1	0
SKIV2L	0
TERF2	0
MAPRE2	1
NCOA2	0
TRAM1	0
SF1	0
TRIP10	0
TRIP11	0
MED1	1
JMJD1C	1
PTPN14	1
MAPRE1	0
ELAVL1	0
ITSN1	0
USF2	1
EZH2	0
ZYX	1
SEPT7	0
CCDC6	1
PKN1	0
PKN2	0
TAF12	0
DPYSL2	1
DBN1	0
FSCN1	0
LAMA3	0
PFKFB3	0
TPD52L1	1
KNOP1	0
HNRNPUL2	0
PDS5A	1
QSER1	0
AAK1	0
SHROOM1	0
ERCC6L	1
LRRFIP1	0
HNRNPA1L2	0
MAP7D1	1
LSM12	1
CCDC88A	0
TRIM60	0
TBC1D10B	1
ARHGAP29	1
PDCD4	1
CRTC2	1
C17orf85	1
COBLL1	1
CYBRD1	0
ZNF385B	1
ZNF326	1
METTL10	0
MIA3	0
DOCK11	1
PRRC2B	1
TJAP1	0
HABP4	1
SAMD4B	0
DNTTIP2	1
TMEM201	0
HP1BP3	1
CEP170	0
LDLRAP1	0
NHSL1	0
FAM83B	1
FKBP15	1
ZC3H13	1
UBR4	0
STXBP5	0
KIAA1217	0
ARHGAP21	0
CAMSAP1	0
RBM26	0
UTP14C	0
LMNA	1
MAGI3	0
AHDC1	0
VPS13D	0
RIF1	0
STRIP1	0
CEP350	0
CDC42BPA	0
RPRD2	0
RNF20	0
ZNF318	1
ARHGEF16	1
TAF3	0
TCERG1L	0
ZMYM4	0
RNF213	0
KANK2	0
FAM21A	0
MAP1S	1
TNS3	1
SPTY2D1	0
ARHGAP17	0
KIAA1429	1
SPECC1L	0
HEATR6	0
RALGAPA1	0
LAMTOR1	0
KIAA0930	0
SMEK1	1
PLEKHA7	0
NIPBL	0
PPP1R18	0
MZT2B	1
PTRF	1
ZCCHC8	0
MIS18BP1	0
MAST2	0
EDC4	0
FBXO42	1
NFRKB	0
KLC3	0
PGM2L1	0
CTR9	1
PPIP5K1	0
TTC33	1
CENPC	0
FBXO46	0
ELMSAN1	1
ZC3H14	0
LARP1	1
ATAD2	0
WDR74	0
SAMD1	0
FIP1L1	1
BAIAP2L2	0
ATF7IP	0
MPRIP	1
RAB11FIP1	1
GIGYF2	1
WDR88	0
WDR87	1
SRCAP	0
FAM83H	1
DENND5B	0
PHLPP2	0
LARP4	0
MTSS1L	1
NOL8	0
SND1	0
MARK2	0
MEPCE	1
PARS2	0
RSRC2	1
MIEF1	0
SH3BP5L	0
MOB1B	0
GPRIN1	1
ZC3HAV1	0
TICRR	0
POGZ	1
DENND4A	0
NUFIP2	0
SZRD1	0
CLASP1	1
KIF21A	1
HDGFRP2	1
C11orf30	0
AKNA	1
WAPAL	1
R3HCC1L	0
IRF2BP2	1
RBBP6	1
HUWE1	1
VPS13B	0
PHLDB2	1
PATL1	0
MYPN	1
PEG10	1
YRDC	0
MTDH	1
BCL9L	0
PHLDB1	0
LUZP1	0
MDP1	0
ZC3H18	1
FAM134C	0
METTL16	0
PARG	0
PPFIBP1	1
ZC3HC1	1
PROSER2	1
CDR2L	0
RALGPS2	0
LSR	1
PROSER1	0
KIF18B	0
PTOV1	0
GATAD2A	0
IRF2BP1	1
ERC1	0
AHNAK2	1
MISP	1
WDR75	0
SLC44A2	0
TEX2	0
MGA	0
PHF6	0
ARHGAP12	1
CHERP	0
SUGP2	0
SIRT2	0
PHC2	0
C17orf49	1
GPALPP1	1
FAM126B	0
RBM12B	1
MICALL2	0
RAVER1	0
FTSJ3	0
SLX4	0
SRRM1	1
PHACTR4	0
PELP1	1
ABI1	1
ZNF444	0
RPTOR	0
NUP93	1
ZNF687	1
CMTR1	0
ARHGEF28	1
INTS1	0
CLASRP	1
EHBP1L1	0
MICALL1	0
SYNPO	1
FNBP4	0
AFAP1	0
OXR1	0
ZGPAT	0
TAB3	0
C12orf45	1
C10orf12	0
ARFGAP2	1
C1orf52	0
DDX51	1
ENAH	0
JMY	1
C9orf163	0
KRI1	0
PRPF38A	0
FAM134A	1
SERBP1	1
HJURP	0
NFATC2IP	0
LSM14A	1
CCNY	0
C1orf131	1
EHBP1	0
RBM15B	1
ZNF740	0
C9orf96	0
ABCF1	1
SRFBP1	1
PDZD8	0
NAV1	1
BOD1L1	1
NUP35	0
GPRC5A	0
NCOA7	0
THOC2	1
INADL	0
SNIP1	0
SMARCC2	0
CXorf38	0
PUM2	0
TBC1D15	0
BICD2	1
NEK9	0
PLEKHO2	1
DSCAML1	0
DMXL2	0
DLG5	1
EPS8L1	0
AFAP1L1	1
SH3RF3	0
DOT1L	0
PARD3	1
PARD3B	1
PNISR	1
SHROOM3	0
PPIL4	0
GTF3C2	0
PPP1R13L	1
HDAC7	1
CACTIN	0
THEM6	0
LEO1	1
SCFD1	0
PCNP	0
LMO7	1
ATXN2L	0
PHIP	1
PRPF31	1
ATRIP	0
MADD	0
GATAD2B	0
BBX	0
CTNNBL1	0
RIN2	0
AHCTF1	1
DDB2	0
H1FX	1
PSMF1	1
GBF1	1
LPIN2	1
SMG7	0
TOPBP1	0
PHF3	1
NDRG1	0
HSPH1	0
TBC1D5	1
ZNF592	0
MYO18A	1
LARP4B	1
HMHA1	0
ANKS1A	1
ANP32B	0
PRCC	1
USP6NL	0
RREB1	0
HDAC2	0
STAM	0
CREBBP	0
SYMPK	0
RPGR	0
DDX17	0
APBB2	1
RAD50	0
UFD1L	1
GPKOW	0
SMARCC1	1
BAD	0
KHSRP	0
ARHGEF2	0
SYAP1	1
FUBP1	0
KIAA1143	1
TTC28	1
AKT1S1	0
SH3KBP1	1
RNF25	0
ATG2B	0
LENG1	0
EFHD2	1
SYTL4	1
C12orf43	1
OPTN	0
NMD3	0
REPS1	1
FAM122A	1
RBMXL1	0
SAAL1	1
RRP36	1
RBM33	1
MCRS1	0
CDCA5	0
APIP	0
PDLIM5	0
SCLY	0
RBM17	0
AJUBA	1
LRCH3	0
EAF1	1
DCAF5	0
CHAMP1	1
ZFP91	0
PDLIM2	0
USP47	0
ZFR	0
YTHDC1	1
ENTHD2	0
DOCK7	0
ARHGEF17	0
NEDD4L	1
ALS2	0
PPP1R10	1
SLC38A2	0
FYTTD1	1
ERGIC2	0
ERBB2IP	0
RPS6KC1	1
WRNIP1	1
CCNL2	0
PPP1R9B	0
SRPK1	1
SIN3A	0
CEP89	0
RSF1	1
RBM15	1
SPEN	1
PNKP	0
FAM129B	1
RMDN3	1
SEC62	1
CDC5L	1
PSMD1	0
S1PR3	0
NUP88	0
PKP4	0
ELF4	0
EIF3C	1
COPS8	1
LYST	0
NAP1L4	1
PIP5K1A	0
PKP2	0
MAPKAP1	0
WDR77	0
MYBBP1A	0
JPH2	0
SH2D3A	1
PYGO2	1
RIOK1	1
UBAC1	0
CCM2	0
MTG1	1
WAC	1
DIDO1	0
MCMBP	0
PI4K2A	1
NDC1	0
C1orf35	1
C9orf142	1
DDX23	0
WRAP53	0
FAM195A	1
C2orf49	0
FUNDC2	0
SLC4A1AP	1
SGPP1	0
OSBPL10	0
SRRT	1
EIF2A	0
POLDIP3	0
KIAA1671	1
NIFK	1
DOCK9	0
PITPNM3	0
ASPSCR1	0
WDR11	0
IRX2	0
PRKD2	1
UCK2	0
API5	1
ZDHHC5	1
TNKS1BP1	1
UBE2O	1
ARHGAP39	0
WDR33	0
C19orf33	1
REXO4	1
WWTR1	0
MTFR1L	0
NAT10	0
KLC2	0
SAP130	1
BRD8	1
NSRP1	1
RACGAP1	0
ANAPC1	0
IRF2BPL	1
NUCKS1	1
ZNF106	0
PNN	1
TMEM245	0
CDC42EP4	1
UNC45A	0
WNK1	1
EPB41L1	1
ZHX3	0
OSBPL3	0
ESF1	1
SLITRK6	0
CCDC86	1
REEP4	0
C6orf106	0
C2orf44	0
YTHDC2	1
EPS8L2	0
BCAS3	0
RANBP3	0
DOCK5	0
SCAF1	1
PLEKHG2	0
ECT2	1
GORASP2	0
EHMT1	1
VIPAS39	0
USP42	1
UNKL	0
PLEKHA5	0
CLSPN	1
CLK4	0
BCL2L12	0
KCNK12	0
SP110	0
RRAGC	0
NCOA5	0
TANC2	1
METTL14	0
SYTL2	0
CHD8	0
EPB41L4A	1
JPH1	1
DCP1A	0
RPRD1B	1
INCENP	1
KIF13B	1
ANLN	1
NPDC1	0
ACSS2	1
DDX21	1
SAR1A	1
NANS	0
EIF4ENIF1	0
BAZ1A	1
ARHGAP35	1
RAD18	1
KLC4	0
PDS5B	1
SMC4	0
RBM12	0
TBC1D22B	0
PARVA	1
GNL3L	0
INTS10	1
SDAD1	0
NECAP2	0
ARGLU1	1
SLTM	1
PAG1	0
PAK1IP1	0
BABAM1	1
UCKL1	0
LYAR	1
MIOS	0
MTMR10	1
CWC25	0
TERF2IP	0
ABI2	0
FAM53C	0
BCLAF1	1
TAB2	0
ZAK	0
CDK12	1
UBAP1	1
C9orf78	1
ITSN2	0
EHD2	0
ARHGEF12	0
NCKIPSD	0
OGFR	1
RAI14	0
SH3BP4	0
CAMSAP3	0
PHRF1	1
KIAA1522	1
DIP2B	0
USP36	0
CTTNBP2NL	1
RRBP1	1
SIPA1L2	1
ANKIB1	0
RBM27	0
STARD9	0
EPS15L1	1
PI4KB	0
SPAST	0
ZMYM2	0
PPP1R1B	1
TJP2	1
DAXX	0
STK39	1
LRWD1	1
TCF20	0
HMGXB4	0
NDRG3	0
LIMA1	1
AFF4	1
SEPT9	1
UBQLN2	1
BAIAP2L1	1
PUF60	0
BAZ2A	0
BAZ1B	1
NAGK	0
DBNL	0
CDC23	0
STOML2	0
CCNL1	1
HN1	1
CDC42EP3	0
GPATCH8	1
RALY	1
ACIN1	0
NUP50	0
POMT2	0
TAOK2	0
WWC3	0
KIDINS220	0
ASAP1	1
MKL2	0
ZBTB21	1
PRR12	1
ZMYND8	1
TPX2	1
NOB1	0
KMT2B	1
SOX13	0
G3BP2	1
STUB1	1
NSFL1C	1
MACF1	1
AZI1	1
PPP6R1	1
ANKRD26	0
ZC3H4	1
USP24	1
TBC1D2B	0
MAPRE3	1
SRRM2	1
BAIAP2	1
ZNF148	0
CDYL	1
NCKAP1	0
ZNF652	0
KIAA0947	0
PLEKHA6	1
AMOTL2	0
SIK3	0
USP20	0
LRCH1	0
POLDIP2	0
MAP3K2	0
LEMD3	1
CARHSP1	1
THRAP3	1
WBP11	0
GIT1	0
SUGT1	0
LUC7L2	1
UBE2J1	0
SH3BP1	1
RABGAP1	0
TSC22D4	0
NOC2L	0
CCDC9	0
SAMHD1	1
PKP3	1
NR2E1	0
PRKAB1	0
TLN1	1
TRRAP	0
RAD54L2	0
VPRBP	0
USP15	1
FARP1	0
IRS2	1
MYO5A	0
AIM1	1
WIPI2	0
TELO2	0
PRRC2C	1
RBM7	0
ORC6	0
TSSC4	0
FLVCR1	0
NCOR2	1
F11R	1
ARFGEF2	1
DYNC1LI1	1
EPN1	1
TAF6L	0
IGF2BP2	0
ROBO1	0
NCOA3	0
MORC2	1
