# Supplementary material for: KeyPathwayMiner 4.0: condition-specific pathway analysis by combining multiple omics studies and networks with Cytoscape
Source: BMC Syst Biol. 2014 Aug 19;8:99. doi: 10.1186/s12918-014-0099-x (PMC4236746; doi:10.1186/s12918-014-0099-x)
Supplement: Additional file 3: — Breast cancer expression files to be used with the step-by-step instructions. [file s12918-014-0099-x-S3.zip › add3/1263088887130320_add5.txt]

UBA6	0
ESYT2	0
ILVBL	0
NBAS	0
VWA8	0
SBNO1	1
CNOT1	0
PGP	1
C5orf51	0
SMCHD1	0
UNC119B	0
ANXA6	1
TUBA4A	0
NUDT19	0
ACTN2	1
PPWD1	0
OS9	0
RABGAP1L	0
MTR	0
IGLL5	0
OPA1	0
UBR5	0
PCM1	0
MAP4	0
RAVER1	0
SMC4	0
ARHGEF12	0
PIK3C2A	0
RABEP1	0
TPM1	0
GPHN	0
DDX24	1
PDIA3	0
XPNPEP1	0
TPM1	0
SEC16A	0
SLC12A3	0
AGPS	0
UBXN8	0
KIF2A	0
DDX39A	0
PDLIM1	0
ACOT7	0
MYO1C	0
HAX1	0
AIP	0
STXBP3	0
C11orf58	1
AP3B1	0
LGALS8	1
NDUFS8	0
TNFRSF10A	0
PSMD11	0
PSMD12	0
PSMD9	0
ATOX1	0
MEN1	0
PGRMC1	0
SUPT5H	0
DFFA	0
CLIC1	0
EIF3F	1
WASL	0
IPO5	0
SAP18	0
DNM1L	0
RTCA	0
PIK3C2A	0
GOLIM4	0
AGRN	0
PLOD2	0
HMGN4	1
NDUFA4	0
PSMD14	0
ZNF593	0
BIN1	0
KPNA3	1
LAD1	1
PES1	0
EBAG9	0
SDCBP	0
NOP56	0
DDX3X	0
PIR	0
KPNA4	1
PPP6C	0
UBE2C	1
PDXK	1
SCD	0
ARID1A	0
TMEM194A	0
COX7A2L	0
NDUFAB1	0
CIT	0
COPE	0
EIF1AY	1
AP3D1	0
GOSR2	0
TOR1A	0
ADAM10	0
PTGES	0
PDCD5	0
PRMT5	0
SLC9A3R1	0
TNFRSF10B	0
TCERG1	0
NDC80	0
NRP1	0
PSMA7	0
SCAMP3	0
BCKDK	0
IFIT3	0
MGST3	0
TAX1BP3	0
IKBKB	0
TIMM23	0
HAT1	0
CASK	0
UQCRQ	0
HGS	0
PPP1R12A	0
GAK	0
HNRNPDL	0
XPO1	0
BTAF1	0
SPTBN2	0
SEC16A	0
PLXNB2	0
U2SURP	1
KIF3B	0
PFAS	0
ANKRD28	0
CHUK	0
NPC1	0
DEGS1	0
SCAMP1	0
SCAMP2	0
ARPC1B	0
ARPC2	0
ARPC3	0
POLR1C	0
PLSCR1	0
PGRMC2	0
PFDN6	0
WDR46	1
NKRF	0
GNPAT	0
LAMA5	0
ZNF185	0
ACOX3	0
RER1	0
SPTLC1	0
SPTLC2	0
OGT	0
CTAGE5	0
HMGB3	0
PPM1G	0
INPPL1	0
EIF3D	0
EIF3H	0
NVL	1
IPO8	0
STX7	0
SLC16A3	0
ABCC3	0
ABCC4	0
CD3EAP	0
P4HA2	0
YKT6	0
ARPC5	1
PDPK1	0
DHX15	0
ZZEF1	1
RRP8	0
PRPF4	0
PHGDH	0
NDUFS4	0
DYNC1LI2	0
PSMD3	0
PAPSS1	0
ZW10	1
SART1	0
SPINT2	1
PPIP5K2	0
WDR62	1
HNRNPR	0
PRPF3	0
TXNL1	0
TPD52L2	0
EMC8	0
EIF4G3	0
PPIH	0
EPB41L2	1
TGOLN2	0
LAMTOR5	0
DENR	0
TIMM44	0
CHMP2A	0
TSPAN6	0
PLRG1	0
PRC1	0
ZNF207	0
NDUFB5	0
NDUFB3	1
NDUFC1	1
NDUFA2	0
ASNA1	0
BUB3	1
ACTN4	0
AP1G1	0
STX6	0
SGTA	0
ENSA	0
NARS	0
MYO1B	0
NUDT21	0
STRN	0
RRP9	0
IDH3B	0
CALU	0
AHCYL1	1
KIF1C	0
NDUFS5	0
RAD21	0
AKR1B10	1
TIMM8A	0
SMARCA5	0
SPAG9	0
URB1	0
AQR	0
KDM1A	1
FZD6	0
PPL	1
MAN1A2	0
ACSL4	0
SNX3	0
CUBN	0
MGEA5	0
SYNCRIP	0
CCNT1	0
PLOD3	0
TLR2	1
DIAPH1	0
PLIN3	0
PRMT3	0
KPNA6	0
UGDH	0
CTNND1	0
EIF1B	0
SNX2	1
DPM1	0
USO1	0
MRPS14	0
TOM1	0
HIST1H2BK	0
PQBP1	0
TIMM17B	0
DKC1	0
EIF5B	0
EDF1	0
DIAPH2	1
DNAJA2	0
BRD4	0
PPP1R11	0
NBN	0
ABCB7	0
SRGAP2	0
NOS1AP	0
WDR1	0
ROCK2	0
CPNE3	1
HIP1R	0
RNF40	0
CLUH	1
DNAJC13	0
ATP2C2	0
COQ9	0
GGCT	0
NDUFS7	0
NDUFS2	0
GBAS	0
PDCD6	0
TBCA	1
VPS4B	0
H2AFY	0
SH3BGRL	1
FLNB	0
VAMP4	0
NDUFS6	0
PEX14	0
CS	0
SEC22B	0
PRPF40A	1
TACC1	0
MTX2	0
VPS26A	0
PMPCB	0
ERLIN1	0
NDUFS3	1
ECI2	0
BANF1	0
SF3B1	0
CSDE1	0
PRKRA	1
MED6	0
LYPLA1	0
SNRNP200	0
TIPRL	0
SURF6	0
UTP20	0
NUP155	0
RP2	1
CRTAP	1
SLC25A12	0
EIF3G	1
EIF3J	0
PSMD10	0
ZMPSTE24	0
IDH1	0
PET112	0
ALDH1L1	0
DGAT1	1
ARL6IP5	0
DNAJC8	0
ATP5H	0
FLOT1	0
TRIO	0
ATP5L	0
CPD	0
GLRX3	0
RSL1D1	0
WFS1	1
CLPX	1
SNCG	0
SRP72	0
JTB	0
MTA2	0
STK10	0
TOMM70A	0
MYO1D	1
TOX4	0
UFL1	0
SUN1	0
ERLIN2	0
PRPF6	0
GLCE	0
GLS	0
ABLIM3	0
AP2A2	0
SEC31A	0
HEXIM1	0
UBR5	0
NDUFB6	0
MFN2	0
UBE4B	1
IKBKAP	0
NDUFB4	0
NDUFB8	0
NDUFA7	0
RTN3	0
LETM1	0
STBD1	0
LUC7L3	0
KIF20A	0
KIF4A	0
GOSR1	0
KAT7	0
ATE1	0
VAPB	0
SNAPIN	0
MPZL1	0
NDUFC2	0
NDUFA10	0
PGLS	0
PAPSS2	0
SMC2	0
TACC2	0
TRIM16	0
LYPLA2	0
IPO7	0
MAP3K6	1
PGM3	0
SVIL	0
AHSA1	0
SGPL1	0
NSA2	0
ETHE1	0
ACSL3	0
POLR1A	0
PCNT	1
CDS2	0
HERC2	0
RAB3D	1
SNAP29	0
OXSR1	0
HSPA4L	0
PTBP3	0
AP2A1	0
DDX58	1
STAU1	0
SDPR	0
BAG2	1
BAG3	0
MAP4K4	0
AIFM1	0
CLIC3	0
EML2	0
BPNT1	0
FADS2	0
C6orf47	0
TXNDC12	0
NDUFB10	0
CLPTM1	0
TOMM40	0
PEX11B	0
PAK4	0
ACTL6A	0
CYB5A	0
LDHA	0
GLUD1	0
DHFR	1
CYB5R3	0
GSR	0
COX2	0
SOD1	0
PNP	1
HPRT1	0
GOT2	0
ABL1	0
EGFR	0
PGK1	0
AK1	0
HP	0
ASS1	0
SERPINA1	0
C3	0
CST3	1
NRAS	0
HRAS	0
KRAS	0
LDLR	0
COL1A1	0
KRT6A	1
LMNA	0
APOA1	0
APOA2	0
FN1	0
ALB	0
TFRC	0
TF	0
FTL	0
FTH1	0
ND1	0
ND5	0
ATP8	0
HMGCR	0
CAT	0
ALDOA	0
CSTB	1
ANXA1	0
APOB	0
PRNP	0
SOD2	0
OAT	0
TK1	0
KRT1	0
GAPDH	0
CAPNS1	0
TP53	0
HSPB1	0
RPN1	0
RPN2	0
GNAI2	0
ATP1A1	0
ATP1B1	0
APP	0
HMGN1	1
SLC25A5	0
PCCB	0
ALPP	0
EIF2S1	0
HMGN2	1
RPLP1	0
RPLP2	0
RPLP0	0
SSB	0
ITGB1	0
KRT18	0
KRT8	1
GLA	0
GSN	0
RB1	0
PTMA	1
CDK1	0
ATP5B	0
S100A6	1
EIF4E	1
ENO1	0
PYGL	0
GPI	0
NPM1	0
TPM3	0
ITGAV	0
EPHX1	0
DBI	1
LDHB	0
GPX1	0
P4HB	0
H1F0	0
CTSD	0
ANXA2	0
CAPN1	0
TUBB	0
PSAP	0
HEXB	0
CTSL	0
PFN1	0
APRT	0
EPRS	0
CTSB	0
HSP90AA1	0
HNRNPC	0
UQCRH	0
LAMB1	0
YES1	0
LYN	0
TPM2	1
FH	0
THBS1	0
ANXA6	1
CD55	0
SLC3A2	0
PFKM	0
HSP90AB1	0
SRPR	0
MGP	0
PDHA1	0
CYC1	0
SNRPB2	0
SNRNP70	0
ITGA5	0
NFIC	0
VIM	1
KRT19	0
KRT7	0
GNAI3	0
ANXA5	0
KRT16	1
RPSA	0
CD63	0
MRPL3	0
SNRPA	0
ACAA1	0
SRP19	0
GSTP1	0
SNRPC	0
LGALS1	0
HMGB1	0
GNAO1	0
CLTA	0
CLTB	0
ANXA4	0
CNP	0
HMOX1	0
DLD	0
HNRNPA1	0
SNRPA1	0
COX6C	0
TACSTD2	1
PARP1	0
POLA1	0
IFIT2	1
IFIT1	0
LTA4H	0
ALDOC	0
H2AFZ	0
CISD3	0
POTEJ	0
TROVE2	0
GAA	0
RRAS	0
HIST1H1E	1
DLAT	0
TXN	0
COX5B	0
MGST1	0
PRKAR1A	0
ESD	0
HSPD1	0
HSPA5	0
LAMC1	0
PNMT	0
MAP2	0
HSPA8	0
SLC2A1	0
EPB41	0
PDHB	0
DBT	1
PYGB	0
RALA	0
RALB	0
BCR	0
LAMP1	0
ACADM	0
TOP1	0
TOP2A	0
G6PD	0
PC	0
MTHFD1	0
IGF2R	0
ADH5	1
PRPS2	0
PABPC1	0
PCNA	0
HARS	0
COL6A1	1
COL6A2	1
COL6A3	0
SLC25A6	0
IMPDH2	0
TPR	0
ANXA3	1
BCKDHA	0
ACTN1	0
XRCC6	0
XRCC5	0
COX4I1	0
IFI30	0
LAMP2	0
RNH1	0
CYBA	0
ATP1A3	0
EEF2	0
KRT10	0
KRT13	0
KRT5	0
PDIA4	0
TPT1	0
F3	0
PLS3	1
APEH	0
ETFA	0
PRKAR2A	0
GTF2F2	0
CD59	0
MTHFD2	0
CD99	0
PRKCSH	0
FDPS	0
COX7A2	0
AKR1A1	1
PKM	0
HSP90B1	0
CCNB1	0
SNRPB	0
IDE	0
COX6B1	0
HNRNPL	0
DARS	0
JUP	0
UQCRB	0
GLUL	0
ANPEP	0
PVR	0
GSPT1	0
EZR	0
UCHL3	0
CD46	1
NME1	0
NQO1	0
GNS	0
RPS2	0
DSP	0
RPA2	0
MUC1	0
COX7C	0
CD44	0
NQO2	0
H2AFX	0
ITGB4	0
CBR1	0
PECAM1	0
HIST1H1B	0
HIST1H1D	1
HIST1H1C	0
EPCAM	0
POR	0
MGMT	0
ATP2A2	0
STMN1	1
YBX3	0
HSPA6	0
HMGA1	0
GOT1	0
PRKCA	0
ITGA2	0
UBTF	0
NDUFB7	0
PRKACA	0
CAPN2	0
PTPN2	0
CTPS1	0
DDX5	0
PFKL	0
LGALS3	0
PSMC3	0
TCP1	0
PTPN1	0
RPL35A	0
ITGB5	0
ARF4	0
RPL7	0
VCL	0
PTPRA	1
SON	1
PGAM1	0
RCC1	0
LIG1	0
ATP5J	0
XRCC1	0
CDH2	0
MYL12A	0
PLCG1	0
CD58	0
NCL	0
HK1	0
POLR2C	1
NDUFV2	0
EIF2AK2	0
SRM	0
SLC9A1	0
CSNK2A2	0
NFKB1	0
TYMP	0
ATP2B1	0
EIF2S2	0
ANXA7	0
BTF3	0
RAB5A	1
MSH3	0
PSMB1	0
M6PR	0
COX5A	0
LMNB1	0
IMPDH1	0
RASA1	0
PTMS	1
ATP6V1B2	0
ATP6V1C1	0
CSRP1	0
FLNA	0
MAOA	0
ACO1	0
NT5E	0
VDAC1	0
SDHB	0
CD9	1
COMT	0
TGM2	0
MUT	0
OSBP	1
PCMT1	1
FBL	0
GART	0
CDH3	0
PAICS	0
SCP2	0
UBA1	0
FDXR	0
HNRNPA2B1	0
PRKACB	0
UQCRC2	0
FBLN1	0
TCEA1	1
ITGA6	0
SFPQ	0
TUBG1	0
PPIB	0
GLDC	0
WARS	0
RPS3	0
JAK1	0
PTPRG	0
SP100	0
AHCY	0
CFL1	0
EIF4B	0
ATP2B4	0
CPT2	0
RRM1	0
COX7B	1
EEF1B2	0
ATP5F1	0
ACP1	0
ACAT1	0
POLR2A	0
CDK2	0
MCM3	0
MPST	0
RPS12	1
BRD2	0
FAS	1
DNAJB1	0
ATP5A1	0
PSMA1	0
PSMA2	0
PSMA3	0
PSMA4	0
S100P	1
ITGA3	0
MSN	0
DDX6	0
DNMT1	0
U2AF2	0
RPL13	0
S100A4	1
MGAT1	0
HMGB2	0
PTBP1	0
TARS	0
VARS	0
EEF1G	0
FKBP2	0
STOM	0
MAOB	0
YWHAQ	0
MAPK3	0
MARK3	0
RPL10	0
RPA1	0
APEX1	0
CAD	0
CALR	0
MAP4	0
CANX	0
PIK3R1	0
PSMB8	0
PSMA5	0
PSMB4	0
PSMB6	0
PSMB5	0
ABCD3	0
SSFA2	0
NDUFS1	0
POLD1	0
MAPK1	0
GRN	0
LAP3	0
TPP2	0
IMPA1	0
CTGF	1
EPHA2	0
SHC1	0
CRABP2	0
TKT	0
PML	0
EEF1D	0
MARCKS	1
GNA11	0
ALDH4A1	0
ERP29	0
PRDX6	0
C21orf33	0
BLVRB	0
PRDX5	0
DDT	1
PRDX3	0
ATP5D	0
RPL12	0
ECHS1	0
CMPK1	0
PEBP1	0
PPP2R1A	0
CDC27	1
PPIF	0
NMT1	0
HMOX2	0
ADSS	0
AXL	0
TSPO	0
ADSL	0
CLIP1	0
SRI	0
SERPINB1	0
ALDH1B1	0
ALDH3A1	0
POLR2B	0
SDHA	0
GDI1	0
MAT2A	0
RRM2	0
SDC4	0
DNAJA1	0
AKT1	0
UQCRC1	0
HIBADH	0
ATIC	0
HNRNPH3	0
HNRNPH1	0
CASP14	0
YWHAB	0
SFN	0
STIP1	0
S100A11	0
L1CAM	0
PRDX2	0
CDA	0
DCTD	0
PYCR1	0
GBP1	0
RPL9	0
ACSL1	0
KIF5B	0
CSTF2	0
DUT	0
ABCC1	0
ABCD1	0
TTK	0
MCM4	0
MCM5	0
MCM7	0
SDC2	1
SHMT1	0
SHMT2	0
HSPA1L	0
HSPA4	0
CTNNA1	0
CTNNB1	0
PHB	0
SERPINB6	0
NF2	0
RDX	0
RPA3	0
RFC4	0
RFC2	0
RFC1	0
RPL22	0
SPR	0
HRH1	0
CBS	0
KRT9	0
AGL	0
MYH9	0
MYH10	0
COPB2	0
SOAT1	0
BSG	0
FUS	0
NUP214	0
DEK	0
KRT2	0
PSMC2	0
GJC1	0
ARL3	0
MAP2K2	0
ATP5C1	0
ATP6V1E1	0
CPOX	0
RPL4	0
NUDT1	0
LONP1	0
PGM1	0
PPP1CC	0
GNL1	0
SERPINB5	0
DLST	0
GPX4	0
SRP14	0
NUP62	0
HPCAL1	0
FDFT1	0
TAGLN2	0
TALDO1	0
ETFB	0
RBMX	1
ATP6V1A	0
HSPA9	0
EIF4A3	0
IGHMBP2	0
RPS19	0
RPL3	0
ANP32A	0
FEN1	0
CAPG	0
IL6ST	0
TXLNA	0
CCT6A	0
NNMT	1
RPL13A	0
STAT3	0
USP8	0
PEX19	0
MDH1	0
MDH2	0
RFC5	0
RFC3	0
HADHA	0
EIF2S3	0
CETN2	0
PTGDS	0
NAA10	1
PPP1R2	0
CSK	0
GARS	0
IARS	0
ECI1	0
TMPO	0
TMPO	0
STAT1	0
SKIV2L2	0
AKR1C3	0
MTOR	0
EPS15	0
RPS27	0
RBM34	0
LRPPRC	0
ACAA2	0
RPL35	0
HTT	1
ECE1	0
MCAM	0
CRAT	0
MATR3	0
MSH2	0
GPD2	0
SSR1	0
RANBP1	0
NAMPT	0
PSMC4	0
TSFM	0
VDAC2	0
ACADSB	0
CBX5	0
USP5	0
MKI67	0
PHKA2	0
RANGAP1	0
RECQL	0
NOP2	0
ATRX	0
CRK	0
MTIF2	0
BAG6	0
NSF	0
MAP2K3	0
RPL27A	0
RPL5	0
RPL21	0
RPL28	0
RPS9	0
RPS5	0
RPS10	0
MAP1B	0
GNPDA1	0
NEDD4	0
UTRN	0
IQGAP1	0
GYG1	0
STT3A	0
CAPZA2	0
QARS	0
RPL29	0
UQCRFS1	0
SLC6A8	0
ATP5O	0
PREP	0
ME1	0
ARCN1	0
LSS	0
GCLM	0
CD151	0
PSMD8	0
PRRC2A	0
CCT5	0
CSNK1D	0
IDH2	0
PITPNB	0
CD97	1
POLD2	0
MARCKSL1	0
PXN	0
CAMLG	0
ALDH9A1	0
RPL34	1
LMAN1	0
NASP	0
FASN	0
CCT3	0
MRPL19	1
ARRB1	1
TUFM	0
ALDH7A1	0
CENPF	0
SRP9	0
PCYT1A	0
AARS	0
CARS	0
HARS2	0
SARS	0
CASP4	0
CTCF	0
PSMB3	0
PSMB2	0
MCM2	0
ACADVL	0
YLPM1	0
VPS41	0
TMED10	0
RBM25	0
EIF2B2	0
HINT1	1
NUP153	0
RANBP2	0
TSC2	0
NDUFV1	0
GSK3A	0
GSK3B	0
NT5C2	0
GMPS	0
IDH3A	0
PPOX	0
GDI2	0
EMD	0
CPT1A	0
SERPINH1	1
ST13	0
VASP	0
DNM2	0
METAP2	0
KNTC1	0
PPT1	0
RPL14	0
CCT8	0
CCT4	0
ANXA11	0
PAPOLA	0
FXR1	0
RAB5C	0
RAB7A	0
RAB9A	0
DAP3	0
DUSP3	0
SMARCA2	0
SMARCA4	0
IDH3G	0
GALK1	0
SSR4	0
BCAP31	0
MECP2	0
HCFC1	0
IRAK1	0
ALDH3A2	0
HSD17B4	0
PSMD7	0
ARSD	0
VAMP7	0
RPS6KA3	0
HDGF	0
NDUFA8	1
HNRNPA3	0
PGD	0
HNRNPM	0
KPNA2	0
KPNA1	0
RAP1GDS1	0
ARHGDIA	0
ARHGDIB	1
AGFG1	0
HNRNPF	0
MSH6	0
KIF11	0
VAV2	0
ZNF142	0
RBM5	0
HRSP12	0
HK2	0
THOP1	0
CAPZA1	0
CRIP2	0
NUP98	0
BLVRA	1
SLC25A1	0
PPP5C	1
PLK1	0
ARFIP2	0
ARFIP1	0
ACLY	0
METAP1	0
SUCLG1	0
COPB1	0
COPA	0
HCCS	0
PTTG1IP	0
SLC16A1	0
SEC24C	0
SUB1	0
RARS	0
YARS	0
USP14	0
ATP1B3	0
RAD23B	0
EPHB4	0
AK2	0
ALDH18A1	0
NAPA	0
EIF5	0
SLC12A2	0
PSMD4	0
DRG2	0
CSE1L	0
VCP	0
HADHB	0
MANF	0
MLLT4	0
NAP1L1	0
ADK	1
ADAR	0
TPD52	0
SEC13	0
NHP2L1	0
NPEPPS	0
HNRNPH2	0
OXCT1	0
SUMO3	1
EIF3B	0
BID	0
NDUFV3	0
RRP1	0
MARS	0
ITGA1	0
ARPP19	0
ATP5E	0
ATP5I	1
EIF6	0
CTBP2	1
NDUFA6	0
HSD17B7	1
BCAR1	0
STX17	0
C21orf59	1
SYNJ2BP	0
GEMIN4	0
NUP107	0
ANTXR2	1
MTPN	0
CD81	1
TPI1	0
EIF3E	0
SEC61B	1
UBE2G2	0
MYL6	0
ACTB	0
EIF4A1	0
RPS20	0
PRPS1	0
PSMA6	0
S100A10	0
CDC42	0
DSTN	1
GMFB	0
RAB8A	0
SRP54	0
RAB2A	0
RAB5B	1
RAB10	0
UBE2M	0
UBE2K	0
UBE2N	0
RAB14	0
ACTR3	0
ACTR2	0
ACTR1A	0
COPS2	0
ARF3	0
ABCE1	0
RAP1B	0
RAP2B	1
RPS3A	0
RPL26	0
PSME3	0
RPL15	0
MAGOH	0
RPL27	1
ATP6V0D1	0
RPL37A	0
RHOA	0
HSPE1	0
SEC61A1	0
VBP1	1
B2M	0
DAD1	0
NPC2	0
RPL37	1
SUMO2	1
WDR5	0
NUTF2	0
HNRNPK	0
YWHAG	0
RRAS2	0
TIMM10	0
RPS7	0
PPP1CA	0
PSMC1	0
PSMC5	0
RPS8	0
RPS15A	0
RPS16	0
YWHAE	0
RPS14	0
RPS23	0
RPS18	0
RPS29	1
RPS13	0
RPS11	1
SNRPE	0
SNRPF	0
SNRPG	1
LSM6	1
SNRPD1	0
SNRPD2	0
SNRPD3	0
TMSB4X	1
ARF6	0
PSMC6	0
RPL7A	0
RAB11A	0
ETF1	0
RPS4X	0
RHOB	0
RPL23A	0
RPS6	0
RAB1A	0
RAN	0
RPL23	0
RAP1A	0
RPS15	0
RPS24	0
RPS25	0
GNB1	0
GNB2	0
RPL30	0
RPL39	0
RPL31	0
RPL10A	0
RPL32	0
RPL11	0
RPL8	0
PPIA	0
FKBP1A	0
RPS27A	0
GRB2	0
TRA2B	0
RAC1	0
AP2B1	0
VAMP2	0
GNAS	0
GNAI1	0
PPP3R1	0
YWHAZ	0
PPP2R2A	0
DYNLL1	1
RPL38	1
SKP1	0
GNG5	1
RPS21	0
EIF5A	0
GNB2L1	0
UBE2I	0
TMSB10	1
PPP2CA	0
YBX1	0
SEC11A	0
TPM4	0
ACTC1	0
UBE2L3	0
EEF1A1	0
TUBA1B	0
TUBB4B	0
CSNK2A1	0
PAFAH1B2	0
NOMO3	0
NOP14	0
IGBP1	0
EIF4G2	0
GTF2I	0
PIP4K2B	0
CCT2	0
RAE1	0
GSTO1	0
PRKDC	0
ADAM17	0
NUCB2	0
BASP1	1
MRPS22	0
MRPS35	0
MRPS5	0
MRPS36	0
MRPS11	0
MRPS15	0
MRPS34	0
MRPS6	0
MRPS9	0
SARNP	0
LACTB	0
RPL24	1
RPL36A	0
CBX1	0
SMAD3	0
ARF5	1
ERH	0
RHOG	0
RPL19	1
SRSF3	0
EFNB1	1
RBM10	0
RBM3	0
ATP2C1	0
CYCS	0
TFAM	0
SLC25A3	0
HDLBP	0
CLTC	0
HSF1	0
FKBP3	0
REEP5	0
SORD	0
HNRNPU	0
U2AF1	0
SPTBN1	0
TIAL1	1
SET	0
CAP1	0
HMGCS1	0
SLC7A5	0
EXOSC10	1
PFKP	0
XPC	0
EWSR1	0
OCRL	0
PLCB3	0
ROR1	0
TAGLN	1
DHODH	0
OGDH	0
KIF23	0
ALDH6A1	0
RPL18A	0
MAP2K1	0
FKBP4	0
PLOD1	0
NUCB1	1
RPL6	0
TOP2B	0
SLC25A11	0
DST	0
CAV1	0
TGFBR3	0
LMNB2	0
PLAUR	0
MVK	0
ERCC6	0
TAP1	0
TAP2	0
CEBPZ	0
UBXN1	1
GBE1	0
EIF4G1	0
KRT17	0
GLO1	0
AKR1C1	0
SSBP1	0
YWHAH	0
PLP2	0
UBE3A	0
PTPN12	0
PTK2	0
EEF1A2	1
PRKCD	1
CALD1	0
PTPN11	0
KDSR	0
GFPT1	0
PSME1	0
FMR1	0
PRDX1	0
RPL18	0
C1QBP	0
CKAP4	0
TJP1	0
KHDRBS1	0
BAX	0
KLC1	0
SRSF1	0
ARHGAP1	0
SRSF4	0
PCDH1	0
PPP3CA	0
DHX9	0
CRYZ	0
SLC20A2	0
GOLGA2	0
LGALS3BP	0
MFGE8	1
CD47	0
PPID	0
SSRP1	0
NSUN2	0
RBBP4	0
NCBP1	0
AHNAK	0
HSPA14	0
MGAT2	0
GALNT2	0
GALNT1	0
AP1B1	0
BST2	0
PMPCA	0
NUP160	0
TBL3	0
GTF3C1	0
TWF1	0
ASPH	0
AKAP13	0
EFEMP1	0
STX4	0
GRSF1	0
CHD3	1
SF3A3	1
TMEM115	0
AIMP1	0
ILF2	0
ILF3	0
LMAN2	0
EPS8	0
TRAP1	0
TRAF2	0
DLG1	0
MYO1E	0
PPP1R8	0
PTP4A2	0
BNIP1	0
CSTF3	1
ECH1	0
AKAP6	0
CDC16	0
FLII	0
MRPL28	0
ACACA	0
GPS1	0
IK	1
PRKAA1	0
PPFIA1	0
CALCOCO2	0
EIF2B5	0
TARDBP	0
HNRNPA0	0
AIMP2	0
FADD	0
PRDX4	0
PAK2	0
CBX3	0
STX5	0
PSMD2	0
DDX10	0
DNAJC3	0
NME3	0
SRSF9	0
SRSF5	1
SRSF6	0
TRIM28	0
G3BP1	0
PABPC4	0
EIF3I	0
PPP2R5C	0
MRPL49	0
DYNC1I2	0
ILK	0
MSLN	0
NNT	0
SNTB2	0
TCOF1	0
SF3B2	0
OS9	0
PDAP1	1
ADAM9	0
ADAM15	1
FKBP5	0
TCIRG1	0
PICALM	0
SQSTM1	0
MTX1	0
TUBB3	0
PRPF4B	0
PIN1	0
HDAC1	0
CAMK2D	1
NAE1	0
SNW1	0
STIM1	0
SNX1	0
KRR1	0
CUL1	0
CUL3	0
CUL4A	0
CUL4B	0
TSTA3	0
RAB32	1
MOGS	0
ALCAM	0
LAMB3	0
LAMC2	0
NACA	0
SHROOM2	0
SPTAN1	0
GNL2	0
DDX39B	0
BLMH	1
TUBB2A	1
BYSL	0
IDI1	0
CUX1	0
CBFB	1
CDK13	0
CKAP5	0
CIRBP	1
COTL1	1
COX17	0
HNRNPD	0
SCARB2	0
LRP8	0
IL18	0
DAG1	0
DSG2	0
TRIM29	1
BOP1	1
SEPT6	0
SAFB2	0
EIF3A	0
UBAP2L	0
SCRIB	0
GIT2	0
MLEC	0
TTLL12	0
FHL2	0
ICT1	0
DCTN1	0
DYNC1H1	0
LY6D	0
EIF2B1	0
EIF4A2	0
TCEB3	0
CTTN	0
ENDOG	0
FLOT2	1
RCN2	1
TRIM25	0
PTK2B	0
FLNC	0
FKBP8	1
FAM50A	0
GNA13	0
CAPRIN1	0
RBM39	0
FAT1	0
HLTF	0
SQLE	0
PRPSAP1	0
MCM6	0
ITPR2	0
ITPR3	0
PLS1	0
TRIP12	0
PUM1	0
ESPL1	0
MDC1	0
CLINT1	0
SMC1A	0
RRP1B	0
PDCD11	0
BMS1	0
USP10	0
MESDC2	1
GANAB	0
PPP2R5D	0
LBR	0
MVP	0
GOLGB1	0
CHD4	0
LASP1	0
PTGR1	0
DRAP1	0
ZNF638	0
KPNB1	0
NOLC1	0
NUMA1	0
GAPVD1	0
NCAPH	0
SPCS2	0
EMC2	0
PSMD6	0
SEPT2	0
SART3	0
NCAPD2	0
EFTUD2	0
LARS2	0
RAB3GAP1	0
SLC39A14	0
KARS	0
RRS1	0
POLD3	0
EIF4H	0
KIF14	0
BRD3	0
WDR43	0
ACOX1	0
OXA1L	0
EEA1	0
PDIA6	0
PAFAH1B3	0
PDK3	0
PEA15	0
EBP	0
PMVK	0
PLEC	0
PCM1	1
NOMO1	0
PON2	0
PPA1	0
PTGES3	0
STK38	0
NONO	0
PPP2R4	0
PTPRK	1
PWP2	0
RAB35	0
RNPS1	0
RCN1	0
RALBP1	0
TMED2	1
PCBP1	0
PCBP2	1
TCEB1	0
TCEB2	0
RHEB	0
TOMM20	0
DHCR24	0
SF3B3	0
KIAA0020	1
DLGAP5	0
RSU1	0
CNN3	0
RPS6KA1	0
SAFB	0
SF3A2	0
RBMS2	0
PPP1R7	0
SEC23A	0
SEC23B	0
SF3A1	0
SURF1	1
SLC9A3R2	0
TRAM1	0
TSN	0
SF1	0
TRIP10	0
TRIP11	0
TRIP13	0
OASL	0
MED1	0
TRIP4	0
TRIP6	0
PTPN14	0
MAPRE1	0
ELAVL1	0
NSDHL	0
SLC1A5	0
TOMM34	0
MSMO1	0
TBCE	0
UBE2V2	0
STXBP2	0
VAMP3	0
NEDD8	0
ADIRF	0
RAB11B	0
ZYX	0
ETFDH	0
SEPT7	0
ADRM1	0
CCDC6	0
UAP1	0
PSMD5	0
PKN2	0
DDB1	0
MRPL23	0
CDC37	0
DPYSL2	0
RBBP7	0
SRSF7	1
CPSF6	0
DBN1	0
FSCN1	0
DECR1	0
MAN2A1	0
NDUFA5	0
CLPP	0
TST	0
HAGH	0
HIST2H2BE	1
NDUFA9	0
PCK2	1
HADH	1
CYP51A1	0
UGP2	0
TXNRD1	0
IMMT	0
HNRNPUL2	0
INF2	0
PDS5A	0
AAK1	0
KIAA1033	1
ERCC6L	0
TSR1	0
DPY19L1	0
SMU1	0
LRRFIP1	0
LEPRE1	0
EML3	0
MAP7D1	0
DAK	1
LSM12	0
TIMM50	0
GLYR1	0
C16orf91	0
NADK2	0
TBC1D10B	0
MRPL51	0
FNDC3B	0
CEP55	0
HSD17B12	0
GLE1	0
USP39	0
AGK	0
LACTB2	0
PYCRL	1
COBLL1	0
CYBRD1	1
ACTBL2	0
CCDC93	0
ZNF385B	0
OCIAD2	1
ODF2	0
YIF1B	0
ZRANB3	0
HERC4	0
PPP6R3	1
KIAA2026	0
EMC4	0
EARS2	0
MIA3	0
PITRM1	0
WDR44	0
DOCK11	1
RRP12	0
COA6	0
TOR1AIP1	0
AARS2	0
IQSEC2	0
SPECC1	0
SAMD4B	0
DNTTIP2	0
RABGAP1L	0
COX20	1
TMEM201	0
FAM21B	0
NUP188	0
HP1BP3	0
VARS2	0
C1orf27	0
NOL9	1
CEP85L	1
FKBP15	0
PDZK1	1
LRIF1	0
HECTD3	0
UBR4	0
KIAA1217	0
MRPL2	0
ACBD5	0
RBM26	0
ATAD3B	0
DDI2	0
NT5DC1	0
TMEM189	0
PRDM2	1
VPS13D	0
LYRM7	0
RIF1	0
CEP350	0
RNF20	0
ARHGEF16	0
CDKAL1	0
GPR107	0
LYPLAL1	0
KIAA0368	0
MBNL2	0
ZMYM4	0
NDUFB8	0
C19orf70	0
CD276	1
RNF213	0
STEAP3	0
TBC1D9B	0
MAP1S	0
ARL6IP4	0
ATG16L1	0
GLT8D1	0
TNS3	0
LMBRD2	0
INTS3	0
CWF19L1	0
KIAA1429	1
ATL3	0
RPL7L1	0
CIAPIN1	0
PTRHD1	1
RALGAPA1	0
LAMTOR1	0
DHRS7B	0
TWF2	0
SLC25A24	0
RETSAT	0
TMEM214	0
HIBCH	0
ARMC6	0
ESRP1	1
PPP1R18	0
PTRF	0
ERAP2	1
LPCAT3	0
MRPL14	0
SLC27A4	1
TATDN1	1
EDC4	0
PRPF8	0
SCYL2	0
C10orf129	0
SFXN4	0
CASC4	0
FAHD1	0
PDXDC1	0
TLDC1	0
AAGAB	1
DARS2	0
NCEH1	0
ZC3H14	0
CCDC137	0
LARP1	0
ATAD2	0
WDR74	0
MTHFD1L	0
FIP1L1	0
LCLAT1	0
PLXDC2	0
APOOL	0
MPRIP	0
RAB11FIP1	0
PTPLB	0
GIGYF2	0
CD109	0
HSDL2	0
CERS6	0
SYNE3	0
NFXL1	0
NBEAL2	0
QSOX2	0
FAM83H	0
SHISA6	0
TMTC3	0
VPS13C	0
USP30	0
IKBIP	0
TMUB2	0
RPS27L	0
SUPT6H	0
SND1	0
MARK2	0
DDX46	0
TRMT10C	0
BZW1	0
LRRC8D	0
DHX30	0
EIF3M	0
CYFIP1	0
COPS6	0
LPCAT2	0
FASTKD5	0
KDM3B	0
RRM2B	0
HS2ST1	0
[truncated: 1,118 more rows]
