# Supplementary material for: KeyPathwayMiner 4.0: condition-specific pathway analysis by combining multiple omics studies and networks with Cytoscape
Source: BMC Syst Biol. 2014 Aug 19;8:99. doi: 10.1186/s12918-014-0099-x (PMC4236746; doi:10.1186/s12918-014-0099-x)
Supplement: Additional file 3: — Breast cancer expression files to be used with the step-by-step instructions. [file s12918-014-0099-x-S3.zip › add3/1263088887130320_add6.txt]

ESYT2	0
C1orf226	0
PLEKHG3	1
ZNF316	0
DISP2	1
LPIN1	1
MYO9A	1
TRPM4	0
USP8	1
SEPT7	0
SH3BP5L	0
SDC4	1
EAF1	0
ABCC4	0
C9orf172	0
GPS1	0
MGEA5	0
PIK3C2B	0
WNK1	0
STIP1	1
GLI1	0
BTD	0
KSR1	0
MAP3K3	0
ARVCF	0
AP3B1	1
PGRMC1	1
SUPT5H	0
QSOX1	0
SLC33A1	0
WASL	0
DNM1L	1
ZNF593	0
BIN1	1
KPNA3	0
STK25	0
LAD1	1
EBAG9	0
NOP56	1
SCD	0
CLDN4	0
PPAP2A	0
ARID1A	0
C2CD2L	0
TRAFD1	0
CIT	0
AP3D1	1
ABLIM1	0
CHD1	1
EI24	1
TP53I11	1
KMT2D	1
SLC9A3R1	1
CHEK1	0
SCAMP3	1
BCKDK	0
HAT1	0
PPP1R12A	1
XPO1	1
ARHGEF10	0
ZNF609	0
SEC16A	1
U2SURP	0
SETD1A	0
ARHGEF11	0
SCAMP2	0
BET1	0
PGRMC2	1
ZNF185	0
CTAGE5	0
STX7	0
SLC16A6	0
TNRC18	0
SLC16A3	0
ABCC3	1
CD3EAP	0
KDM6A	0
ZZEF1	0
TGFB1I1	1
ADCY6	0
PPIP5K2	0
MAP3K7	0
RIPK2	0
WDR62	0
TPD52L2	1
EIF4G3	0
EPB41L2	1
TGOLN2	0
CHMP2A	0
PPAP2C	0
ENSA	0
NRD1	1
CALU	0
MED14	0
PRPSAP2	0
SMARCA5	0
SPAG9	1
ZFC3H1	0
MCM3AP	1
KIF1B	0
TBC1D4	1
PHLPP1	0
PPL	1
ADCY9	0
CDC40	0
NEMF	1
BUB1B	0
PDE8A	0
PLIN3	1
REV3L	0
CTNND1	1
SNX2	0
DKC1	1
EIF5B	1
BRD4	1
NBN	1
KERA	1
SRGAP2	1
NOS1AP	1
N4BP1	0
CLASP2	0
PHF2	1
ZC3H11A	1
ANKRD17	0
H2AFY	1
FLNB	0
NCOR1	0
PEX14	1
SEC22B	1
TACC1	0
MED24	0
SF3B1	1
PRKRA	1
MYCBP2	0
SURF6	1
NUP155	0
PALM	1
BCAR3	0
CCNK	1
PIAS1	0
SMNDC1	0
TRIO	0
CPD	0
RSL1D1	1
STC2	0
SRP72	0
RECQL4	0
URI1	0
USP1	0
STK10	0
TOMM70A	0
MICAL2	0
KIAA0754	0
UFL1	0
TMCC1	1
SASH1	0
UBXN7	0
PCF11	0
FRYL	0
ABLIM3	1
SOGA1	0
SEC31A	1
NDUFB4	0
SCEL	0
STBD1	0
ZRANB2	1
KIF20A	0
KIF4A	0
KAT7	1
VAPB	1
MPZL1	1
TACC2	0
MAP3K6	0
PGM3	0
MOCS3	0
CD2BP2	0
SVIL	1
PARN	0
PCNT	1
CNOT4	0
CDS2	1
WIZ	1
SDPR	1
MAP4K4	1
LATS1	1
MOCS2	0
PAK4	1
WHSC1	1
EGFR	1
MOS	0
PGK1	0
ASS1	0
KRT6A	1
LMNA	0
FTH1	1
HMGCR	0
ALDOA	1
GAPDH	0
ERBB2	1
TP53	0
HSPB1	1
SLC4A2	0
ATP1A1	1
HMGN1	1
HMGN2	1
RPLP2	0
JUN	0
SSB	1
ITGB1	1
KRT18	0
KRT8	1
RB1	1
CDK1	1
ATP5B	0
ENO1	0
NPM1	1
ANXA2	1
ADRB2	0
EPRS	1
HSP90AA1	1
HNRNPC	1
LYN	0
SLC3A2	0
HSP90AB1	1
PDHA1	1
MET	0
SNRNP70	1
NFIC	0
VIM	1
KRT19	1
KRT7	0
KRT16	1
HNRNPA1	1
PARP1	0
ARAF	0
HIST1H1E	1
PTPRF	1
MAPT	0
C7	0
PRKAR1A	1
HSPD1	0
HSPA5	0
MYH3	0
PNMT	0
MAP2	1
TOP2A	1
IGF2R	0
TPR	0
SRC	1
UNG	0
KRT13	1
KRT5	1
PRKAR2A	1
JUP	1
BRAF	0
PVR	0
IFNGR1	0
FOSL2	0
CD46	1
NME1	0
RPS2	0
DSP	1
MUC1	1
CD44	1
ITGB4	1
PECAM1	1
NCK1	0
HIST1H1B	1
HIST1H1D	1
HIST1H1C	1
STMN1	1
YBX3	0
ZKSCAN1	0
HMGA1	1
IFNAR1	0
PRKCA	0
ATF7	0
PTPN2	0
CTPS1	1
PFKL	1
ITGB5	0
VCL	0
PTPRA	0
SON	0
NELFE	0
PGAM1	0
RCC1	1
LIG1	1
XRCC1	1
PAM	1
MYL12A	0
PLCG1	0
NCL	1
ELK1	0
SLC9A1	1
NFKB1	0
ATP2B1	1
LMNB1	0
BCL3	0
CDK11B	1
CSRP1	0
FLNA	1
NF1	0
VDAC1	1
FBL	0
USF1	1
RFX1	0
TCEA1	1
RPS3	1
RPS6KB1	1
CFL1	1
EIF4B	1
POLR2A	0
APC	0
MCM3	0
PSMA2	0
PSMA3	1
DNMT1	0
U2AF2	1
RPL13	0
PTBP1	1
STOM	0
MAPK3	1
MARK3	0
CAD	1
CANX	1
ITPKB	0
SSFA2	0
MAPK1	1
RBL1	0
EPHA2	1
SHC1	0
PML	0
EEF1D	1
MARCKS	1
RPL12	0
WEE1	0
CDC25B	0
CDC25C	0
NMT1	0
AXL	0
RRM2	0
AKT2	0
HNRNPH3	0
HNRNPH1	0
PYCR1	0
KIF5B	1
ABCC1	1
SDC2	1
EVI2B	1
HSPA4	0
CTNNA1	0
CTNNB1	1
SERPINB6	0
RFC1	1
HRH1	0
ADRA1B	0
PTGER4	0
MYH9	1
COPB2	1
ADD1	0
BSG	0
NUP214	1
SLC16A2	1
RPL4	1
PGM1	0
RBMX	1
COIL	0
HSPA9	0
EIF4A3	0
IL6ST	0
TXLNA	0
RPL13A	0
MDH1	0
ETV3	0
CETN2	0
KDM5C	0
IARS	1
ELK3	0
TMPO	0
TMPO	1
EPS15	1
RPS27	1
ABL2	0
MCAM	0
MATR3	1
GRK6	0
VDAC2	1
MKI67	1
PHKA2	0
NOP2	1
ATRX	1
BAG6	1
RPS10	0
MAP1B	1
NEDD4	0
YAP1	0
IQGAP1	1
RAP1GAP	0
RPL29	0
ZFP36L2	1
UQCRFS1	0
PRRC2A	1
PTDSS1	0
CSNK1D	0
MARCKSL1	1
PXN	1
CAMLG	0
NR2C2	0
MAPKAPK2	0
RPL34	0
NASP	1
FASN	1
ARRB1	0
CENPA	0
CENPF	0
PCYT1A	1
CSNK1E	0
MCM2	1
ACADVL	0
YLPM1	0
RBM25	0
NUP153	1
RANBP2	1
GSK3B	0
TAF6	0
LIG3	1
GDI2	0
EMD	1
VASP	1
RPL14	1
RAB7A	0
RAB9A	0
DAP	1
SMARCA2	0
SMARCA4	0
BCAP31	0
MECP2	1
HCFC1	0
CAV2	1
VAMP7	1
RPS6KA3	0
HDGF	1
HNRNPA3	1
HNRNPM	0
KPNA2	0
AGFG1	0
MSH6	1
VAV2	1
EFNB2	0
HMGA2	1
NUP98	0
ACLY	1
PTTG1IP	1
SMTN	0
SLC16A1	1
RAD23A	0
EPHB4	0
SLC12A2	0
VCP	0
F2RL1	0
MLLT4	0
NAP1L1	0
ADAR	0
FOXA1	0
TPD52	1
MARS	0
CLDN12	0
BCAR1	0
WDR4	0
KLF3	0
NUP107	0
TPI1	1
EIF3E	0
SEC61B	1
HNRNPK	1
PPP1CA	0
YWHAE	0
TMSB4X	0
RPS6	0
FKBP1A	0
TRA2B	1
YWHAZ	0
YBX1	1
CSNK2B	0
EEF1A1	0
CXADR	1
FAM193A	0
EIF4G2	1
RPP38	0
GTF2I	1
SRPK2	0
PRKDC	0
ADAM17	0
BASP1	1
TMF1	0
RPL24	0
CBX1	1
RPL19	1
FOXK1	1
DGCR2	0
EFNB1	1
RBM10	0
CDK16	0
CDK17	0
CDC42EP1	0
CLTC	0
HSF1	1
REEP5	0
HNRNPU	1
MDM2	0
SPTBN1	1
E2F1	0
SET	0
SRSF2	1
FOXK2	0
CAP1	1
HMGCS1	1
XPC	1
AKAP17A	1
KIF23	1
RPL18A	0
DST	0
MLLT1	1
CAV1	1
KMT2A	1
LMNB2	0
ERCC6	0
CEBPZ	1
ATP7A	0
KRT17	1
NOTCH2	0
TLE3	0
PTPN12	0
PTK2	1
SRSF11	1
PRKCD	0
CALD1	0
CTDSPL2	1
PTPN11	1
PPP2R3A	0
GFPT1	0
RPL18	1
CKAP4	1
TJP1	0
ZFP36L1	0
SPAG1	0
KHDRBS1	0
KLC1	0
SOS1	0
SRSF1	1
SRSF4	1
PCDH1	1
SLC20A2	1
DSC1	0
RBL2	0
CAMSAP2	1
SPIRE1	0
NCBP1	1
AHNAK	1
NUP160	0
ARHGEF5	0
GTF3C1	0
TWF1	0
AKAP13	0
CDC20	0
STX4	0
DPYD	0
TP53BP1	1
TMEM115	1
ILF3	1
EPS8	0
MYO1E	0
BNIP2	1
FLII	1
TRIM32	0
ACACA	0
CHAF1A	0
CHAF1B	0
PRKAA1	0
PPFIA1	1
PAK2	1
CBX3	1
STK3	0
MMRN1	0
DDX10	0
MAP3K1	0
SRSF9	0
SRSF6	1
TRIM28	0
G3BP1	0
CLN3	0
MTA1	0
PPP2R5C	0
ORC1	0
MSLN	0
SNTB2	0
PPIG	1
TCOF1	1
SLC39A6	1
SF3B2	0
GOLGA4	0
ADAM9	1
MYO9B	0
PICALM	0
SQSTM1	1
PRPF4B	1
EIF4EBP1	1
EIF4EBP2	0
HDAC1	0
CAMK2D	1
SNW1	1
STIM1	1
MTMR3	0
CUL4A	1
CUL4B	0
RIN1	0
SHROOM2	1
RAPGEF1	0
CDK13	1
HNRNPD	1
DAG1	1
DSG2	1
VGLL4	0
SAFB2	0
FAM53B	0
ARHGEF7	0
EFR3A	0
UBAP2L	1
SCRIB	1
ZMYM3	0
DYNC1H1	0
TCEB3	0
CTTN	1
PTK2B	0
FAT1	0
ITPR3	1
TRIP12	1
PUM1	1
ESPL1	0
MDC1	0
KANK1	0
RRP1B	1
PDCD11	0
USP10	1
PPP2R5D	1
LBR	1
NAA30	1
CHD4	0
LASP1	1
ZNF638	1
NOLC1	0
NUMA1	1
GAPVD1	1
SEPT2	1
R3HDM1	0
RAB3GAP1	1
SETDB1	0
POLD3	1
BRD3	1
PEA15	1
PRKD1	1
PLEC	1
PCM1	1
PTGES3	0
PVRL1	0
RBBP5	0
RCN1	0
RALBP1	1
PCBP2	0
TOMM20	0
MTFR1	0
RPS6KA1	1
SAFB	1
SHB	0
SKIV2L	0
TAF7	0
TERF2	0
NCOA2	1
SF1	0
TRIP10	0
MED1	0
JMJD1C	0
PTPN14	1
MAPRE1	0
ZRSR2	0
NAB2	1
MYLK	0
HERC1	0
SLC1A5	0
VAMP3	0
USF2	1
ZYX	1
CCDC6	0
PKN2	0
DPYSL2	1
DBN1	1
NFIL3	0
IFI16	0
PTPN21	0
PFKFB3	1
IMMT	0
KNOP1	0
HNRNPUL2	1
INF2	0
PDS5A	1
KIAA1109	1
AAK1	1
SHROOM1	0
TRIM71	0
ZNF800	1
LRRFIP1	0
EML3	0
MAP7D1	1
GON4L	0
CCDC88A	0
TBC1D10B	1
ARHGAP29	0
PDCD4	1
FNDC3B	0
CRTC2	1
C17orf85	1
USP39	1
COBLL1	0
CYBRD1	1
CCDC93	0
ZNF385B	0
PPP6R3	0
METTL10	0
WDR44	1
DOCK11	0
PRRC2B	1
TJAP1	0
RRP12	0
TOR1AIP1	1
IQSEC2	0
HABP4	1
SPECC1	1
SAMD4B	1
DNTTIP2	0
DCAF10	0
TMEM201	1
NUP188	1
HP1BP3	1
CEP170	0
NHSL1	0
FNBP1L	0
FAM83B	0
THEM4	0
FKBP15	0
ZC3H13	0
UBR4	1
KIAA1217	1
ARHGAP21	0
CAMSAP1	1
ATAD3B	0
AHDC1	1
VPS13D	0
STRIP1	1
CEP350	0
RPRD2	1
RNF20	0
ZNF318	1
ARHGEF16	0
TAF3	0
DAB2IP	1
DENND4C	0
LRRC16A	0
ZMYM4	0
RNF219	0
ZDHHC20	0
CD276	1
RNF213	0
KANK2	0
TBC1D9B	0
MAP1S	1
RUSC1-AS1	0
ARL6IP4	0
ATG16L1	0
TNS3	1
SPTY2D1	0
KIAA1429	1
SPECC1L	1
VASN	1
CIAPIN1	0
RALGAPA1	1
LAMTOR1	1
RAB12	0
NIPBL	1
REEP3	1
TMEM214	0
PPP1R18	0
C1orf86	0
PTRF	1
ZCCHC8	0
MAST2	0
CASC4	0
NFRKB	0
KLC3	0
PDXDC1	0
PGM2L1	0
TTC33	0
KCNIP4	0
RHBDF2	0
ELMSAN1	1
ZC3H14	0
LARP1	1
ATAD2	1
RICTOR	0
SAMD1	0
FIP1L1	0
PLXDC2	1
BAIAP2L2	1
BCOR	0
MPRIP	1
RAB11FIP1	1
GIGYF2	0
NFXL1	1
SRCAP	0
FAM83H	1
ARHGEF18	0
TOM1L2	0
MBOAT2	0
RAPH1	0
LARP4	0
MTSS1L	0
SSH2	0
SND1	0
MARK2	1
MEPCE	1
FAM73B	0
RSRC2	1
MCM10	0
RAB11FIP2	0
EEPD1	1
MICAL3	0
GPRIN1	1
ZC3HAV1	0
TICRR	0
FAM122B	0
SETX	1
ATG9A	1
POGZ	0
MON2	0
DENND4A	0
NUFIP2	0
SZRD1	0
MAVS	0
CLASP1	1
DHX29	0
KIF21A	0
WAPAL	1
IRF2BP2	1
SPRED1	0
HUWE1	1
KIAA0907	0
PHLDB2	1
GPR126	0
MYPN	1
PEG10	0
SYVN1	0
PBRM1	0
YRDC	0
MTDH	1
KTN1	1
BCL9L	0
PHLDB1	0
CASZ1	0
LUZP1	1
ZC3H18	0
GLCCI1	0
PPFIBP1	1
ZC3HC1	0
OSTM1	1
PROSER2	1
RALGPS2	0
LSR	1
KIF18B	1
PTOV1	0
GATAD2A	0
C2CD5	0
SGK223	0
IRF2BP1	0
ERC1	0
CCDC71	0
AHNAK2	1
MISP	1
WDR75	0
SLC44A2	1
TEX2	1
MGA	0
PHF6	0
LRRC8A	0
CHERP	0
SUGP2	0
SIRT2	0
C17orf49	1
GPALPP1	0
KLHL7	0
FAM126B	0
RBM12B	1
ZC3H3	1
CMIP	0
MICALL2	1
RAVER1	1
FTSJ3	1
SRRM1	1
ZZZ3	0
KIAA2013	0
PHACTR4	1
GPR112	0
UNC5B	0
PELP1	1
ABI1	0
TNS4	0
RPTOR	0
STK11IP	0
ZNF687	0
ARHGEF28	0
PROM2	0
ZNF619	0
CLASRP	0
C19orf26	0
SLC43A2	0
MICALL1	0
MPP5	1
SYNPO	0
FNBP4	1
FAM109A	0
MINK1	0
AFAP1	0
MREG	0
OXR1	1
ARFGAP2	0
CCNYL1	0
KRI1	0
ZNF579	1
C1orf172	0
ATP11C	1
GOLM1	1
PCSK9	0
FAM134A	1
SERBP1	1
NETO2	0
HJURP	1
NFATC2IP	0
DYNC2H1	0
RNF169	0
LSM14A	1
CCNY	0
ZNF280C	0
EHBP1	0
RBM15B	0
ZNF740	0
CNNM3	0
ABCF1	1
SRFBP1	1
PDZD8	1
NAV1	1
PPHLN1	0
NUP35	0
GPRC5A	1
BEST2	0
ZNRF2	0
NEDD1	0
NCOA7	0
THOC2	1
INADL	1
SNIP1	1
SMARCC2	0
CXorf38	0
GOLGA5	1
SHKBP1	0
TBC1D16	0
TRMT10A	1
TBC1D15	0
STT3B	0
NEK9	0
PLEKHO2	0
DDX54	0
ACTRT1	0
DMXL2	0
DLG5	1
FAT3	0
RB1CC1	0
EPS8L1	0
SSH3	0
TBCK	0
DOT1L	0
GEMIN5	1
PARD3B	0
PNISR	0
FNIP1	0
SHROOM3	0
COG1	0
PPIL4	0
GTF3C2	0
PPP1R13L	1
HDAC7	1
PDCD6IP	1
SLC20A1	0
CHTF18	0
LEO1	0
TMEM40	0
LMO7	0
ATXN2L	0
PHIP	1
PALLD	0
ATRIP	0
PSPC1	0
GATAD2B	0
DNAJC9	0
AHCTF1	1
TTN	0
RFFL	0
DDB2	0
PIEZO1	0
H1FX	1
GBF1	1
LPIN2	0
PHF3	0
NDRG1	1
TBC1D5	1
ZNF592	0
MYO18A	0
LARP4B	1
NUP205	0
ANKS1A	0
PXDN	0
AKAP1	1
ALG3	0
PVRL2	0
PTPRU	1
USP6NL	0
RREB1	1
HDAC2	0
KAT6A	1
SYMPK	0
APBB2	0
UFD1L	1
UPF1	0
SMARCC1	0
KHSRP	0
ARHGEF2	1
USP9X	0
MED12	0
L3MBTL2	0
MKL1	0
SYAP1	1
TMEM230	1
KIAA1191	0
FUBP1	0
SLC25A46	0
ACD	0
CCDC74A	0
PBXIP1	0
TTC28	0
CLDN23	0
AKT1S1	1
SH3KBP1	0
SLCO4A1	1
APH1A	0
ATG2B	0
SYTL4	0
PYCR2	0
C12orf43	0
DCPS	0
GRAMD1A	0
NMD3	0
REPS1	0
DNAJC19	0
FAM122A	0
RBMXL1	1
SAAL1	0
RRP36	0
RBM33	1
CDCA5	0
S100A16	0
IFT43	0
OTUD5	0
C17orf59	1
MASTL	0
APIP	0
CCDC120	0
PDLIM5	1
GRAMD3	1
SCLY	1
RBM17	0
AJUBA	1
LRCH3	1
VCPIP1	0
DCAF5	1
ZNF462	1
CHAMP1	0
ZFP91	0
CLMN	1
PDLIM2	1
USP47	0
FAM84B	0
ZFR	0
EP400	0
FCRL1	1
TRIM47	0
YTHDC1	1
MBOAT7	0
DOCK7	1
DCBLD2	1
ARHGEF17	0
NEDD4L	0
LENG8	0
FMNL2	0
NEK1	0
BTBD9	0
ALS2	0
PPP1R10	1
FYTTD1	1
TRPM7	1
SPAG5	0
ERBB2IP	1
RPS6KC1	0
WRNIP1	1
CLCC1	1
CCNL2	0
PPP1R9B	0
SRPK1	1
SIN3A	1
RSF1	1
RBM15	1
SPEN	1
SLC9A7	0
FAM129B	0
RMDN3	0
SEC62	1
CDC5L	0
PSMD1	0
S1PR3	0
DNAJC2	1
PKP4	1
POP1	1
SCAF11	0
ELF4	0
EIF3C	1
CDCA3	1
PHB2	1
COPS8	0
RAD9A	1
LYST	0
NAP1L4	0
CDC6	1
PIP5K1A	1
MYD88	0
PKP2	1
NCAPG	0
MAPKAP1	1
DDX50	0
WDR77	0
MYBBP1A	0
JPH2	1
PYGO2	0
FAM64A	1
ESYT1	0
CCM2	0
RTKN	1
DIDO1	0
PAGR1	0
LRRC1	0
PI4K2A	1
NDC1	1
C9orf142	0
RPP25	1
WRAP53	0
FAM195A	0
TRAF4	0
VAMP8	0
C2orf49	1
PBDC1	0
HIRIP3	0
FUNDC2	0
BRIP1	0
STRA6	0
SGPP1	1
OSBPL11	1
OSBPL10	1
RAB11FIP5	0
BCL2L13	0
SRRT	1
EMILIN2	0
EIF2A	0
POLDIP3	0
KIAA1671	0
NIFK	1
SETD2	1
DOCK9	0
PITPNM3	0
ASPSCR1	0
WDR11	0
IRX2	0
UPF3B	0
API5	1
SPRY4	0
TRIM2	0
ZDHHC5	1
TNKS1BP1	1
UBE2O	1
TANC1	1
KIAA1715	0
MTMR12	1
C19orf33	0
REXO4	1
WWTR1	1
MTFR1L	0
KLC2	0
XRN2	0
BRD8	1
RACGAP1	0
ITFG3	1
BCL11A	0
ANAPC1	0
IRF2BPL	1
NUCKS1	1
C1orf21	0
SLK	0
SLC38A1	1
PPA2	0
ZNF106	0
PNN	1
TMX1	1
NELFA	1
CDC42EP4	1
DNAJC5	1
DSN1	0
EPB41L1	1
OSBPL3	0
ESF1	1
SLITRK6	1
PCNXL3	0
CCDC86	1
REEP4	0
C2orf44	0
YTHDC2	0
EPS8L2	0
ANTXR1	1
RANBP3	0
SH2D4A	0
PEAK1	0
DOCK5	1
WDR26	1
ATP13A3	0
C10orf54	0
SCAF1	1
PLEKHG2	0
ECT2	1
GORASP2	0
VIPAS39	0
USP42	0
UCK1	0
PLEKHA5	0
CLSPN	0
CLK4	0
PLEKHA2	0
RRAGC	1
EML4	0
CBX8	0
TANC2	0
METTL14	1
ANO8	0
CHD8	0
EPB41L5	0
EPB41L4A	1
S100A14	0
JPH1	1
ABCB6	1
RAB18	0
DMAP1	0
IL1RAP	0
BRD7	0
DCP1A	1
RIC8A	0
GPRC5C	0
RTN4	0
RPRD1B	0
SLC35C2	0
INCENP	1
KIF13B	0
ANLN	1
NPDC1	0
DDX21	1
NANS	1
ASH1L	0
EIF4ENIF1	0
ST7	0
AAAS	0
BAZ1A	1
ARHGAP35	1
RAD18	0
BRWD1	0
KLC4	0
PDS5B	1
ZDHHC18	0
EXOC1	0
PARVA	1
ATAD3A	0
GNL3L	1
SDAD1	1
NECAP2	0
WDR70	1
SLTM	1
PAG1	1
PIH1D1	0
PAK1IP1	0
CLN6	1
OCIAD1	1
LYAR	0
MIOS	0
THUMPD1	1
CDKN2AIP	0
TERF2IP	0
ABI2	0
HOXC10	0
FAM53C	0
BCLAF1	1
TAB2	0
ZAK	0
GTSE1	0
C9orf78	0
MYOF	0
ITSN2	0
GLTSCR2	1
EHD2	1
OGFR	1
SEPN1	0
RAI14	0
SH3BP4	0
TMEM63C	0
PHRF1	0
KIAA1522	1
ARHGAP23	0
ATP10D	0
SLAIN2	0
USP36	0
CTTNBP2NL	0
IBTK	0
CHD7	0
RRBP1	1
SIPA1L2	0
ANKIB1	0
RBM27	0
TFIP11	0
EPS15L1	1
PI4KB	1
SPAST	0
SUCO	1
REV1	1
PPP1R1B	0
CLIP2	0
TJP2	1
CFDP1	0
STK39	0
LRWD1	1
HMGXB4	0
NDRG3	0
NOL12	0
LIMA1	1
AFF4	0
SEPT9	1
DDX20	1
CYB5R1	1
BAIAP2L1	0
SAP30BP	0
SLC12A6	0
NRBP1	0
EIF2B4	1
BAZ1B	1
CDH1	0
MBD1	1
NAGK	0
ERRFI1	0
DBNL	1
ANAPC4	0
STOML2	0
CCNL1	1
FAM208A	1
HN1	1
AKAP11	0
PITPNC1	0
APPL1	0
GPATCH8	1
CASP8AP2	0
RALY	0
GTF3C4	0
ACIN1	1
NUP50	1
CDV3	1
ACSL5	0
ZDHHC8	0
KIDINS220	1
ASAP1	0
LRFN2	0
ZBTB21	0
PRR12	0
YEATS2	0
ZMYND8	1
TPX2	1
KMT2B	0
SYNRG	0
PCDHGC3	0
SOX13	0
G3BP2	1
STUB1	1
MAGED2	1
NSFL1C	1
SLC12A4	0
AZI1	0
SCAF8	1
TRIM33	0
LIMCH1	1
ZC3H4	1
USP24	1
TBC1D2B	0
SAMD4A	0
UNC13A	0
SRRM2	1
PA2G4	0
BAIAP2	0
CHMP2B	0
SCML2	0
MTMR6	0
CDYL	1
NUDC	0
ZNF652	0
KIAA0947	1
INPP5F	0
PLEKHA6	0
PIKFYVE	0
SIK3	0
KDM2A	0
POLDIP2	0
LEMD3	0
CARHSP1	1
THRAP3	1
NOP58	0
GIT1	0
TMX2	1
UBE2J1	1
RBMX2	0
RABGAP1	0
TSC22D4	0
R3HCC1	0
NOC2L	0
CCDC9	1
SAMHD1	0
C2CD2	1
PKP3	1
TRRAP	0
DAGLA	0
FAM21C	0
FARP1	0
CEP170B	1
RAPGEF2	0
IRS2	1
AIM1	1
WIPI2	0
TELO2	0
PRRC2C	0
KCTD3	0
PCDHGA8	1
ORC6	0
MMP24	0
CDC42BPB	1
FLVCR1	0
LRRFIP2	0
FHOD1	0
NCOR2	0
F11R	1
SLC12A7	1
AUP1	0
TACC3	0
ARFGEF2	1
ARFGEF1	0
DYNC1LI1	0
CEPT1	0
IGF2BP2	0
CSNK1G3	0
SQRDL	0
ROBO1	0
NUMBL	0
WASF2	0
MORC2	1
